# Supplementary material for: Auranofin, identified by FDA-approved drug library screening, inhibits HBs antigen secretion via lysosomal damage
Source: PLoS One. 2026 Jan 16;21(1):e0340023. doi: 10.1371/journal.pone.0340023 (PMC12810816; doi:10.1371/journal.pone.0340023)
Supplement: S1 Data — (XLSX) [file pone.0340023.s005.xlsx]

## Sheet: Fig1A, B
Drug name	HBsAg 1	HBsAg 2	HBsAg 3	WST 1	WST 2	WST 3
Afatinib (BIBW2992)	1.63036	1.17149	1.27926	0.112018	0.712652	0.925392
Bortezomib (PS-341)	0.104983	0.0924681	0.114021	0.00393384	0.00448179	0.00542671
Everolimus (RAD001)	1.11587	0.893395	0.869061	0.889495	0.686257	0.628717
Dasatinib	2.61753	2.03586	1.9004	0.0342696	0.843998	0.831421
Erlotinib HCl (OSI-744)	0.908367	1.22311	1.31873	1.02802	0.863195	0.912842
Gefitinib (ZD1839)	1.00797	1.19522	1.09562	0.838703	0.800971	0.828773
Imatinib Mesylate (STI571)	1.06322	0.721264	0.956897	0.840509	1.06737	1.38992
Lapatinib (GW-572016) Ditosylate	1.35057	1.28736	1.48851	1.01851	1.06737	1.08075
Lenalidomide (CC-5013)	1.12069	1	1.15805	1.22463	1.12559	1.23935
Nilotinib (AMN-107)	3.32661	2.9002	2.83972	0.138287	0.729347	0.667673
Rapamycin (Sirolimus)	1.15759	0.882966	0.931634	0.382615	0.600211	0.541615
Sorafenib Tosylate	0.149131	0.156431	0.149479	0.0195953	0.0184075	0.0250167
Sunitinib Malate	1.8876	1.82503	0.74044	0.510575	0.654584	0.375119
Temsirolimus (CCI-779, NSC 683864)	1.29084	1.01992	1.03984	0.675861	0.687114	0.757944
Vandetanib (ZD6474)	1.68127	1.23108	1.72908	0.610128	0.577626	0.683142
Vorinostat (SAHA, MK0683)	0.301195	0.374104	0.369721	0.180252	0.152846	0.219638
Masitinib (AB1010)	1.2069	0.893678	0.908046	0.698639	0.678563	0.734107
Crizotinib (PF-02341066)	1.10632	1.04885	1.21264	0.75619	0.68994	0.791657
Vismodegib (GDC-0449)	0.658046	0.692529	0.741379	0.687932	0.718046	1.15503
Cabozantinib (XL184, BMS-907351)	2.37097	2.09879	1.90222	0.528989	0.514108	0.43444
Abiraterone (CB-7598)	1.33835	1.00116	0.917729	0.621855	0.658279	0.901636
Pemetrexed	0.566628	0.580533	0.643105	0.68309	0.687841	0.657223
Malotilate	0.705678	0.674392	0.688297	0.864684	0.967623	0.944923
Ivacaftor (VX-770)	1.26693	0.916335	1.09562	0.769197	1.09223	1.23919
Docetaxel	1.2749	1.24701	1.28287	0.831421	0.789056	0.810238
Gemcitabine HCl (Gemzar)	0.7251	0.780876	0.657371	0.550287	0.481774	0.397242
Paclitaxel	1.25	0.997126	0.945402	0.63714	0.615391	1.0774
Capecitabine	0.735632	0.724138	0.767241	0.849208	0.747491	0.848539
Cisplatin	0.778736	0.747126	0.841954	1.05064	0.968994	1.07138
Valproic acid sodium salt (Sodium valproate)	1.35181	0.97379	0.967742	0.707846	0.87533	0.926254
Ritonavir	0.983778	0.882966	0.869061	0.610241	0.617632	0.589653
Axitinib	0.691773	0.841251	0.716107	0.625022	0.533169	0.594404
Aprepitant	0.858633	0.771727	0.775203	0.667253	0.698927	0.715819
Regorafenib (BAY 73-4506)	0.136653	0.141434	0.121514	0.00883716	0.171778	0.0774492
Fulvestrant	1.44622	1.45418	1.55378	0.941306	0.93932	0.876434
Thalidomide	1.06375	0.984064	1.00398	0.956531	0.892983	0.94263
Exemestane	0.867816	0.66092	0.692529	0.888021	1.01851	0.985055
Finasteride	0.727011	0.692529	0.704023	0.94758	1.08142	0.999777
Irinotecan	0.66092	0.672414	0.724138	0.580125	0.734107	0.860584
Cladribine	0.940524	0.719758	0.719758	0.260845	0.332252	0.434044
Dutasteride	1.07764	0.82387	0.743917	0.673588	0.722682	0.751716
Melatonin	0.820394	0.705678	0.820394	0.783917	0.741158	0.839345
Bisoprolol fumarate	0.830823	0.782155	0.716107	0.783389	0.829843	0.817174
Doxorubicin (Adriamycin)	0.377689	0.294024	0.294024	0.229435	0.464695	0.500971
Fluorouracil (5-Fluoracil, 5-FU)	0.733068	0.768924	0.796813	0.677184	0.732789	0.676523
Methotrexate	0.505976	0.442231	0.525896	0.646801	0.669903	0.605693
Imiquimod	0.836207	0.617816	0.663793	0.770912	0.962971	1.0667
Bendamustine HCl	0.818966	0.793103	0.824713	1.00045	1.06803	1.15704
Nelarabine	0.767241	0.793103	0.795977	1.0841	0.983047	0.940888
Bleomycin Sulfate	0.892137	0.653226	0.641129	0.676726	0.762165	0.852131
Clafen (Cyclophosphamide)	1.3175	0.903824	0.813441	0.683618	0.776526	0.771775
Clofarabine	0.886443	0.789108	0.820394	0.439944	0.425585	0.461059
Dacarbazine	0.980301	0.938586	0.820394	0.708957	0.750132	0.697343
Dexrazoxane HCl (ICRF-187, ADR-529)	1.30677	1.12351	1.08367	0.865843	0.930715	0.911518
Epirubicin HCl	0.286056	0.279681	0.330677	0.493822	0.513879	0.475088
Decitabine	0.916335	0.828685	0.896414	0.900927	0.945278	0.861871
Etoposide	1.1092	0.767241	0.859195	0.633058	0.754852	0.785635
Raloxifene HCl	0.91092	0.887931	1.06322	1.04127	0.929511	1.07272
Idarubicin HCl	0.1	0.105172	0.11092	0.358488	0.382846	0.26393
Fludarabine Phosphate	0.946573	0.653226	0.743952	0.371633	0.449717	0.520671
2-Methoxyestradiol (2-MeOE2)	1.34531	0.9073	0.942063	0.716875	0.759106	0.742742
Pazopanib HCl (GW786034 HCl)	0.959444	0.886443	0.952491	0.621855	0.657223	0.638219
Leucovorin Calcium	0.938586	0.848204	0.14774	0.824037	0.821925	0.249534
Temozolomide	1.29084	1.03984	0.936255	0.933363	0.924095	0.927405
Vincristine	0.521912	0.549801	0.601594	0.750662	0.658583	0.706973
Agomelatine	0.888446	0.972112	1.04382	0.877758	1.0267	0.965137
Leflunomide	1.06897	0.873563	0.882184	0.782289	0.915458	1.06335
Vinblastine	0.577586	0.626437	0.617816	0.736114	0.803703	0.795673
Carboplatin	0.741379	0.727011	0.770115	0.975017	0.873299	0.979701
Topotecan HCl	0.238004	0.199294	0.20504	0.0463127	0.0540023	0.058676
Nepafenac	1.49826	1.05678	1.07764	0.636108	0.691008	0.764385
Rufinamide	0.994206	1.01506	1.00811	0.730072	0.762801	0.76069
Posaconazole	0.994206	0.0392816	0.0465817	0.546366	0.0099085	0.00658279
Prasugrel	1.63347	1.14741	1.29482	0.87511	0.926743	0.925419
Ramelteon	1.19522	1.0757	1.34661	0.890335	0.919462	0.84797
Cinacalcet HCl	1.23108	1.24701	1.04382	0.95256	0.971094	0.934687
Celecoxib	1.4023	1.0431	1.06609	0.86393	0.936873	1.01249
Vemurafenib (PLX4032, RG7204)	1.65517	1.6092	1.74425	0.859915	0.893375	0.965648
Acarbose	0.916667	0.876437	0.922414	1.0754	1.07004	0.881329
Adapalene	1.20665	0.99496	1.12198	0.30911	0.448133	0.353018
Amisulpride	1.29435	1.10383	1.06149	0.990758	1.11128	1.02131
Aniracetam	1.03125	0.976815	0.765121	0.951716	0.996416	0.647869
Artemisinin	1.14198	0.885802	0.858025	0.387061	1.42173	1.13075
Asenapine	1.20679	0.996914	1.04938	1.29137	1.43686	1.08535
Benazepril HCl	1.17284	1.07716	0.966049	0.993986	1.2419	0.874685
Biperiden HCl	1.14632	0.880435	1.45736	0.927519	1.2746	0.996464
Budesonide	0.930602	0.827759	0.825251	1.30524	1.12316	1.05009
Bumetanide	1.03344	0.867893	0.895485	0.923394	0.777254	0.785504
Camptothecin	0.244172	0.215031	0.243558	0.01425	0.384212	0.214973
Carmofur	0.794479	0.788344	0.855828	1.23179	1.05652	1.09647
Cilnidipine	0.913306	0.928427	0.907258	0.827235	0.956243	0.884949
Cilostazol	0.65625	0.662298	0.59879	0.710109	0.794417	0.993022
Floxuridine	0.75	0.580247	0.558642	0.298371	0.515267	0.641319
FT-207 (NSC 148958)	0.83642	0.820988	0.774691	0.821145	0.900873	0.800776
Ifosfamide	0.854938	0.833333	0.783951	0.824054	0.895053	0.767022
Megestrol Acetate	0.742475	0.672241	0.654682	0.363936	0.823807	0.892163
Mercaptopurine (6-MP)	0.499164	0.476589	0.436455	0.818503	0.915734	0.799646
Pamidronate Disodium	0.805184	0.729933	0.664716	0.8132	0.846788	0.899823
Streptozotocin (STZ)	1.06135	0.846626	0.93865	1.0875	1.10299	1.0394
Zoledronic Acid	0.917178	0.877301	0.990798	1.11114	1.21386	1.38668
Doxazosin Mesylate	0.934476	0.958669	0.964718	0.982837	1.00207	0.939834
Edaravone	0.904234	0.852823	0.659274	0.966428	0.980573	0.876462
Ellagic acid	1.09259	0.910494	0.848765	0.816489	0.936954	0.945684
Etodolac	0.82716	0.799383	0.814815	1.03123	0.926479	1.18371
Etomidate	0.765432	0.623457	0.570988	0.94452	0.846751	0.764113
Felbamate	0.990803	0.709866	0.682274	0.836181	0.847378	0.974072
Fluconazole	0.722408	0.757525	0.694816	1.01945	0.955804	0.926341
Flumazenil	0.664716	0.674749	0.672241	0.787861	0.944019	0.989393
Fluoxetine HCl	1.46626	1.10736	1.09509	1.10217	1.2856	1.20734
Fluvoxamine maleate	1.01534	0.984663	1.11043	1.24565	1.35163	1.31005
Gatifloxacin	0.78629	0.840726	0.765121	0.74519	0.875896	0.851
Genistein	0.922379	0.925403	0.792339	0.91324	0.861184	0.873633
Glimepiride	0.780864	0.669753	0.604938	0.863628	0.93579	0.93579
Granisetron HCl	0.867284	0.895062	0.787037	0.869447	0.877013	0.964888
Ivermectin	1.61728	1.54321	1.63272	0.950339	0.945102	0.981765
Ketoconazole	0.852843	0.662207	0.619565	0.74779	0.783147	0.803182
Lansoprazole	0.494147	0.496656	0.398829	0.823217	0.822039	0.860931
Levetiracetam	0.704849	0.727425	0.659699	0.873895	0.858574	0.737773
Lidocaine	1.14417	0.883436	0.865031	1.02717	1.17065	1.2106
Loratadine	0.763804	0.730061	0.739264	1.17717	1.19429	1.22772
Acitretin	1.00101	0.934476	0.931452	0.980573	1.00038	0.834025
Biapenem	0.834677	0.84375	0.765121	0.869106	0.737269	0.86854
Cefoselis Sulfate	1.12654	0.891975	0.762346	0.73676	0.953831	0.923569
Daptomycin	0.854938	0.864198	0.817901	0.980601	0.980019	0.970126
Doripenem Hydrate	0.845679	0.824074	0.799383	0.914258	0.809505	0.85548
Dorzolamide HCL	0.990803	0.732441	0.634615	0.843253	0.915734	0.95934
Gestodene	0.772575	0.760033	0.664716	0.94284	0.849735	0.908662
Drospirenone	0.714883	0.684783	0.674749	0.843842	0.890395	0.865056
Altretamine	1.18405	0.883436	0.883436	1.08995	1.24973	1.26522
Isotretinoin	0.871166	0.791411	0.966258	1.29212	1.2	1.13397
Meropenem	0.90121	0.898185	0.828629	0.879857	0.87533	0.851
Mianserin HCl	0.852823	0.810484	0.719758	0.879857	0.808563	0.853829
Minoxidil	1.19136	0.891975	0.79321	0.877013	0.838603	0.85839
Mizoribine	0.873457	0.876543	0.820988	0.88807	0.940446	0.987585
Mosapride Citrate	0.830247	0.799383	0.740741	0.807177	0.891562	0.750145
Nafamostat Mesylate	0.928094	0.654682	0.56689	0.828521	0.873306	0.847967
Omeprazole	0.499164	0.509197	0.471572	0.881556	0.841485	0.781379
Ondansetron HCl	0.709866	0.662207	0.599498	0.839717	0.709487	0.700648
Oxcarbazepine	1	0.766871	0.782209	0.966848	1.12826	1.20245
Pizotifen Malate	0.877301	0.92638	0.981595	1.17147	1.10299	1.16821
Rocuronium Bromide	0.858871	0.852823	0.849798	0.903621	0.904187	0.813089
Stavudine (d4T)	0.892137	0.834677	0.704637	0.831762	0.797812	0.901358
Teicoplanin	0.996914	0.848765	0.780864	0.856062	0.942192	0.940446
Tenofovir Disoproxil Fumarate	0.783951	0.802469	0.716049	0.82871	0.899127	0.859554
Tenofovir	0.873457	0.780864	0.75	0.945684	0.924151	0.807759
Tigecycline	0.905518	0.724916	0.654682	0.782557	0.842664	0.870949
Entecavir Hydrate	0.737458	0.704849	0.692308	0.743076	0.793754	0.662935
Vecuronium Bromide	0.739967	0.699833	0.692308	0.724219	0.758986	0.906895
Bimatoprost	0.993865	0.871166	0.868098	1.08424	1.15027	1.1788
Linezolid	0.751534	0.788344	0.886503	1.20897	1.21304	1.17473
Clopidogrel	1.06452	0.970766	0.931452	0.901924	0.86854	0.809694
Prazosin HCl	0.904234	0.828629	0.686492	0.844776	0.824972	0.691437
Ranolazine 2HCl	1.14506	0.95679	0.898148	0.657032	0.883414	0.892144
Repaglinide	1.93827	1.78704	1.77469	0.961979	1.00737	1.01726
Risedronate sodium	0.925926	0.929012	0.799383	0.959651	1.02134	0.915422
Rolipram	1.18896	0.825251	0.760033	0.693577	0.78079	0.789039
Sildenafil Citrate	0.850334	0.93311	0.797659	0.833824	0.812021	0.712434
Sumatriptan Succinate	1.0209	0.973244	0.837793	0.784915	0.806128	0.789629
Tianeptine sodium	1.27914	1.08896	1.00307	0.986413	1.08261	1.07527
Tizanidine HCl	1.03067	0.97546	1.15031	1.1625	1.11196	1.10136
Tranilast	0.619632	0.604294	0.567485	1.52853	1.11359	1.35897
Varenicline Tartrate	1.11572	0.866608	0.840106	1.12282	1.46382	1.40956
Venlafaxine	0.964664	0.871908	0.879859	1.42698	1.4598	1.34256
Voriconazole	1.02827	0.856007	0.803004	1.09536	0.981465	0.893033
Zileuton	1.34403	0.922566	0.962389	0.578745	1.17897	1.2025
Ziprasidone HCl	0.905973	0.882743	0.909292	0.888453	1.2025	1.40034
Zonisamide	1.01549	0.998894	0.995575	0.986271	1.24442	0.850208
Atazanavir Sulfate	1.64965	1.34687	1.37123	0.871088	1.39523	1.1515
Ofloxacin (Floxin)	1.27378	1.06148	1.22506	1.00601	1.17326	1.14653
Marbofloxacin	1.14849	1.03016	0.957077	1.31192	1.20497	1.03461
Calcitriol	0.874233	0.791411	0.819018	1.31902	1.41929	1.11522
Doxercalciferol	0.832155	0.694346	0.630742	0.69607	0.907771	0.81063
Alfacalcidol	0.675795	0.718198	0.641343	0.984145	0.972086	0.905092
Calcifediol	0.792403	0.7447	0.710247	0.987494	0.830728	0.941268
Iloperidone	1.02544	0.902655	0.902655	0.811964	0.802403	0.946556
Naratriptan	0.769912	0.816372	0.723451	1.06791	1.02966	0.85315
Ponatinib (AP24534)	0.155973	0.150332	0.143695	0.026558	0.0179088	0.0222334
Fludarabine (Fludara)	0.887471	0.74478	0.62645	0.39743	0.566674	0.515938
Pralatrexate	0.522042	0.508121	0.49768	0.522777	0.550383	0.547461
Cefaclor (Ceclor)	0.790023	0.803944	0.776102	0.902176	0.947565	0.952539
Mycophenolate Mofetil	0.886503	0.92638	0.920245	1.1462	0.835598	1.08668
Cephalexin	1.02297	0.813604	0.789753	0.755025	0.993524	0.982805
Dyphylline	0.736749	0.742049	0.739399	1.07459	1.26887	1.26552
Aztreonam	0.757951	0.707597	0.694346	1.13622	1.0632	0.958687
Perindopril Erbumine (Aceon)	1.04535	0.75	0.789823	0.831086	1.00834	1.07232
Irbesartan	0.733407	0.829646	0.736726	1.16499	1.11792	0.940672
Alprostadil	0.836283	0.823009	0.756637	1.09733	0.911253	1.01937
Norfloxacin (Norxacin)	1.11369	0.890951	0.984919	0.701347	0.888497	0.945078
Tadalafil	0.817865	0.890951	0.863109	1.07503	0.987358	1.08373
Cyclosporine	1.75754	1.78886	1.87587	0.932642	0.935751	0.933886
Natamycin	0.907975	0.865031	0.803681	1.26359	1.19266	1.21549
Ibuprofen Lysine (NeoProfen)	0.991166	0.699647	0.699647	0.903752	1.15431	0.952657
Vinorelbine (Navelbine)	0.511484	0.519435	0.471731	0.795891	0.872264	0.800581
Telaprevir (VX-950)	0.789753	0.773852	0.742049	0.933229	0.945958	0.984145
Cetirizine DiHCl	0.932522	0.859513	0.789823	0.906104	1.0635	1.01054
Dexamethasone (DHAP)	0.799779	0.806416	0.836283	1.19588	0.944349	0.99951
Nebivolol	1.11836	1.19137	1.06527	0.995097	1.03261	0.938465
Pimobendan	1.31555	1.03016	0.984919	0.57886	0.640415	0.718135
Pomalidomide	0.991879	1.01972	1.01972	0.897824	0.876062	0.851192
Tazarotene	0.932715	0.831787	0.87355	0.91399	0.869845	0.920207
Candesartan	0.855828	0.886503	0.708589	1.2587	1.23342	1.2212
Ubenimex (Bestatin)	0.985866	0.683746	0.548587	0.883653	1.10942	1.0833
Apixaban	0.702297	0.681095	0.665194	1.12751	0.984145	1.17642
Reserpine	0.842756	0.863958	0.821555	0.969406	1.0431	0.955337
Furosemide	0.995575	0.746681	0.769912	0.873744	1.08115	1.12822
Olmesartan Medoxomil	0.789823	0.706858	0.720133	1.13704	1.15175	1.08262
Cefdinir	0.852876	0.826327	0.809735	0.96053	1.15322	0.895808
Clotrimazole	1.35035	1.0058	0.960557	0.933886	1.05078	1.06197
Rizatriptan Benzoate	0.974478	0.894432	0.922274	0.902176	0.859896	0.869845
Pyridostigmine Bromide	0.915313	0.890951	0.852668	0.874197	0.831295	0.871088
Metolazone	0.889571	0.883436	0.708589	1.24728	1.13234	1.03125
Cefoperazone	0.909011	0.625442	0.659894	0.951987	0.91983	0.994194
Silodosin	0.736749	0.662544	0.641343	1.02099	0.917151	0.970076
Riluzole	0.681095	0.731449	0.628092	0.895712	1.00357	0.915141
Risperidone	0.706858	0.670354	0.640487	0.917137	0.963471	0.879627
Sulfapyridine	0.753319	0.872788	0.81969	1.02525	0.891395	0.994361
Sulfameter	0.889381	0.823009	0.789823	1.05541	0.99289	1.00539
Prilocaine	1.13109	0.911833	0.828306	0.765389	0.830052	0.826943
Darunavir Ethanolate	0.856148	0.953596	0.769142	0.839378	0.81886	0.860518
Prednisone	0.87007	0.856148	0.75522	0.802694	0.853057	0.841865
Alendronate (Fosamax)	0.91411	0.819018	0.656442	1.21467	1.17147	1.1519
Ethinyl Estradiol	0.927562	0.715548	0.681095	0.753685	0.858196	0.92117
Naproxen	0.757951	0.7447	0.736749	1.04042	0.978115	0.973426
Nitazoxanide	0.060424	0.0625442	0.0556537	0.0133519	0.00794551	0.140085
Triamcinolone Acetonide	0.955752	0.836283	0.730088	0.834763	0.967884	0.91493
Orlistat	0.753319	0.686947	0.753319	1.07085	1.04879	1.01716
Allopurinol	0.829646	0.77323	0.806416	1.07012	0.984065	0.990684
Zafirlukast	1.61137	1.28422	1.41299	0.784041	0.743627	0.824456
Erythromycin	0.897912	0.793503	0.960557	0.863005	0.807668	0.906528
Amphotericin B	0.859629	0.769142	0.74826	0.89285	0.968083	0.853057
Ibuprofen	0.868098	0.892638	0.265031	1.16658	1.21712	0.452935
Amprenavir	1.09452	0.850707	0.789753	0.847477	0.917151	0.901742
Albendazole	0.622792	0.683746	0.580389	0.582715	0.633497	0.633296
Chlorothiazide	0.993816	1.03092	0.877208	0.91782	0.960697	0.905762
Methyldopa (Aldomet)	0.978982	0.813053	0.826327	0.568375	0.915666	0.886982
Ursodiol	0.859513	0.813053	0.929204	0.884776	0.890659	0.912724
Nitrofural	0.79646	0.806416	0.799779	0.862711	0.89213	0.943614
Ketoprofen	1.41995	1.03364	0.984919	0.62487	0.769119	0.718756
Ketorolac	1.16589	1.07541	1.08237	0.774093	0.707565	0.770984
Adenosine	0.970998	0.87703	0.88051	0.750466	0.79399	0.827565
Zolmitriptan	1.39726	0.945205	0.883562	1.00432	1.18354	1.12042
Telbivudine	1.17123	0.929795	0.898973	1.08266	1.15255	1.07421
Monobenzone	1.47945	1.11986	1.10445	1.14635	1.04377	1.07702
Tretinoin	1.18848	0.895288	0.837696	0.656682	0.789904	0.760369
Phenylbutazone	1.13613	1.04188	0.921466	0.945119	0.97654	0.983452
Ezetimibe	1.10995	0.947644	0.937173	1.04441	1.05698	1.07457
Enalaprilat Dihydrate	1.30217	0.956594	0.871452	1.0335	1.09024	0.994039
Dofetilide	1.13189	1.04674	0.926544	1.02179	1.00514	1.07544
Isradipine	1.18698	1.04674	1.02671	1.14943	1.09825	1.09147
Estrone	1.2973	0.907095	0.826014	0.81805	0.915782	0.81805
Trichlormethiazide	1.19178	0.785959	0.729452	0.91471	0.982341	0.934999
Loteprednol etabonate	0.996575	0.868151	0.898973	0.90851	1.01954	0.875822
（6-）ε-？Aminocaproic acid	0.991438	0.785959	0.75	0.977268	0.937817	0.947398
Aminoglutethimide	1.16754	0.790576	0.73822	0.844575	0.832007	0.838919
Aminophylline	0.95288	0.806283	0.701571	0.930038	0.968999	0.93695
Amorolfine HCl	1.03665	0.858639	0.78534	0.912442	0.908044	1.02807
Chloramphenicol	1.12187	0.806344	0.736227	0.791778	0.691264	0.73258
Flurbiprofen	0.896494	0.761269	0.751252	0.774512	0.807811	0.828777
Disulfiram	0.826377	0.751252	0.681135	0.844193	0.854676	0.825694
Mesalamine	1.00845	0.820946	0.912162	0.72611	0.890444	0.804295
Sulfanilamide	1.15582	0.75	0.703767	0.885403	1.11253	1.02799
Betamethasone Dipropionate (Diprolene)	1.01712	0.791096	0.739726	1.11929	0.960924	0.905129
Meprednisone	0.868151	0.729452	0.636986	1.16494	1.1007	1.0635
Betamethasone valerate (Betnovate)	1.28796	0.895288	0.811518	0.603645	0.921868	0.974026
Praziquantel	0.827225	0.65445	0.628272	1.1261	1.04818	1.00859
Busulfan	0.979058	0.806283	0.712042	1.0752	1.2279	1.0199
Carbamazepine	1.13189	0.796327	0.72621	1.00761	0.860843	0.850976
Hydrocortisone	0.916528	0.786311	0.746244	0.762795	0.791161	0.726413
Torsemide	0.876461	0.796327	0.716194	0.894142	1.17348	1.00452
Desonide	1.20608	0.836149	0.775338	0.682891	0.700845	0.799952
Divalproex Sodium	1.09932	0.744863	0.714041	0.909637	1.00376	0.965997
Emtricitabine	0.90411	0.719178	0.708904	0.892166	0.94458	0.950216
Progesterone	0.888699	0.688356	0.719178	0.916401	0.816645	0.890475
Lamivudine	1.05759	0.748691	0.727749	0.745915	0.898618	0.880394
Eplerenone	0.853403	0.748691	0.638743	0.904273	0.898618	0.896104
Hydrochlorothiazide	0.848168	0.769634	0.65445	0.891705	0.942606	0.891077
Estradiol	1.03673	0.761269	0.686144	0.828777	0.828777	0.836177
Deferasirox	0.63606	0.801336	0.641068	0.524645	0.632682	0.672765
Piroxicam	0.846411	0.701169	0.681135	0.820761	0.94224	0.954573
Gemcitabine	0.603041	0.447466	0.394764	0.306588	0.274083	0.247659
Glyburide	1.06849	0.708904	0.693493	0.893857	0.962615	0.992485
Adefovir Dipivoxil	0.75	0.703767	0.642123	0.681946	0.67631	0.635732
Zalcitabine	0.996575	0.75	0.683219	0.968815	0.927109	0.891602
Azathioprine	0.643979	0.440838	0.422513	0.751571	0.832007	0.844575
Indomethacin	1.07853	0.931937	0.858639	0.939464	0.950147	0.909929
Paliperidone (Invega)	0.863874	0.774869	0.706806	0.907415	0.92124	0.908044
Terbinafine	1.16194	0.806344	0.736227	0.796711	0.772662	0.788695
Levodopa (Sinemet)	0.846411	0.711185	0.686144	0.733813	0.751079	0.709764
Levonorgestrel	0.986644	0.841402	0.761269	0.802261	0.785612	0.899075
Gemfibrozil	1.17568	0.815878	0.790541	0.812983	0.688031	0.712645
Mitotane	1.16096	0.785959	0.724315	0.945144	0.968815	0.906819
Methylprednisolone	0.934932	0.739726	0.734589	0.847079	0.800864	0.840879
Meloxicam	0.90411	0.719178	0.734589	0.880331	0.880331	0.879767
Mesna	1.15707	0.811518	0.759162	0.767281	0.912442	0.947005
Methocarbamol	0.827225	0.769634	0.743455	0.859028	0.884164	0.884164
Prednisolone	0.931937	0.86911	0.78534	0.811269	0.804985	0.850859
Telmisartan	1.35726	1.03172	0.906511	0.852826	0.932991	0.788078
Thiabendazole	0.796327	0.676127	0.631052	0.85591	0.759096	0.690647
Guaifenesin	0.891486	0.761269	0.721202	0.808428	0.786228	0.770812
Rifabutin	1.95101	1.32264	1.22635	0.763031	0.712645	0.643509
Esomeprazole magnesium (Nexium)	0.729452	0.513699	0.490068	0.83637	0.970505	0.976705
Nicotinic Acid	0.90411	0.811644	0.765411	1.01616	0.964306	0.898929
Nimodipine	0.986301	0.811644	0.760274	1.01052	1.00658	1.05054
Nisoldipine	0.879581	0.643979	0.596859	0.777336	0.872225	0.925639
L-Glutamine	0.937173	0.780105	0.712042	0.975283	0.975911	0.973398
Gadodiamide	0.931937	0.811518	0.722513	0.960201	0.943234	0.938835
Oxybutynin (Ditropan)	1.0818	0.831386	0.776294	0.807194	0.763412	0.798561
Enoxacin	0.821369	0.736227	0.681135	0.817061	0.866393	0.85406
Pitavastatin Calcium	0.741235	0.691152	0.646077	0.276999	0.366845	0.341439
Rifapentine	1.15541	0.891892	0.775338	0.72973	0.763755	0.756515
Pyrazinamide	1.32534	0.950342	0.90411	0.861169	0.869622	0.879203
Quetiapine Fumarate	1.15068	1.00171	0.934932	0.849333	0.881458	0.855533
Rifampin	1.11473	0.90411	0.863014	0.942326	0.862296	0.912455
Beta Carotene	1.33508	0.931937	0.879581	0.757227	0.837034	0.879765
Cefditoren Pivoxil	1.12042	0.942408	0.879581	0.871596	0.886049	0.875995
Sulfadiazine	1.15183	0.95288	0.811518	0.87788	0.892962	0.864684
Chlorprothixene	1.60768	1.202	1.13689	0.635766	0.813361	0.725797
Oxytetracycline (Terramycin)	1.07179	0.916528	0.851419	0.918808	0.884275	0.915725
Thioguanine	0.721202	0.616027	0.54591	0.802261	0.785612	0.797328
Toremifene Citrate	2.08277	1.43919	1.2973	0.739141	0.708012	0.701424
Trifluridine	0.962838	0.907095	0.841216	0.577775	0.592543	0.598914
Azacitidine	1.11993	0.978041	0.886824	0.977317	0.996863	0.956322
Vidarabine	1.4146	0.932847	0.845255	0.728727	0.855273	0.821091
Verteporfin (Visudyne)	0.486131	0.827737	0.836496	0.04488	0.0366691	0.0429818
Teniposide	0.832117	0.762044	0.713869	0.590545	0.6072	0.623709
Rifaximin	1.28637	1.07963	0.799387	0.895084	0.846662	1.05136
Losartan Potassium (DuP 753)	1.0291	0.905054	0.8683	0.946442	0.899486	1.17902
Simvastatin	0.8683	0.836141	0.781011	0.971387	0.918562	0.955979
Ramipril	1.26766	0.9375	0.802989	0.610139	0.760786	0.716131
Fenofibrate	1.08832	0.961957	0.929348	0.803931	0.842761	0.970757
Ranitidine	0.927365	0.790541	0.780405	0.953427	0.918678	0.898407
Acadesine	0.912162	0.800676	0.775338	0.832529	0.865106	0.836149
Acetylcholine Chloride	0.963504	0.661314	0.608759	0.723927	0.890182	0.966545
Acipimox	0.783942	0.691971	0.648175	0.929455	0.958545	0.926545
Aciclovir	0.783942	0.69635	0.621898	0.941091	0.968727	0.978182
Nifedipine	0.803982	0.849923	0.565084	0.752018	0.825385	0.889949
Amiloride HCl	0.822358	0.753446	0.689127	0.905356	0.907557	0.917828
Amlodipine besylate (Norvasc)	0.950995	0.836141	0.771822	0.885547	0.911959	1.01687
Chlorpheniramine Maleate	0.949728	0.82337	0.586957	0.580801	0.744966	0.725551
Clofibrate (Atromid-S)	0.766304	0.680707	0.688859	0.739933	0.791707	0.896692
Erdosteine	0.866554	0.734797	0.653716	0.828185	0.647273	0.915058
Betaxolol hydrochloride (Betoptic)	0.978041	0.826014	0.765203	0.718871	0.970801	0.967905
Proparacaine HCl	0.989781	0.709489	0.678832	0.659273	0.753455	0.744
Pranlukast	0.621898	0.560584	0.534307	0.804364	0.970909	1.01891
Oxfendazole	0.845255	0.80146	0.740146	0.887273	0.867636	0.873455
Carvedilol	0.946401	0.941807	0.698315	0.702348	0.754952	0.779897
Atracurium Besylate	0.81317	0.725881	0.67075	0.959648	0.999266	0.997065
Butoconazole nitrate	0.960184	0.836141	0.785605	0.997065	1.15114	1.05869
Azithromycin	1.06793	0.644022	0.652174	0.635594	0.71908	0.767258
Albendazole Oxide	0.835598	0.831522	0.807065	0.86721	0.874401	0.798897
Chloroxine	0.296959	0.392736	0.372466	0.265613	0.226737	0.434218
Lomustine	0.871622	0.755068	0.704392	0.887548	0.977317	1.04609
Chenodeoxycholic Acid	0.932847	0.683212	0.630657	0.734545	0.793455	0.656945
Cimetidine	0.805839	0.722628	0.661314	0.837091	0.912	0.826909
Clemastine Fumarate	0.924088	0.832117	0.775182	0.795636	0.967273	0.853091
Curcumin	1.04288	1.05666	0.725881	0.646662	0.638885	0.834189
Daidzein	0.836141	0.730475	0.716692	0.902421	0.84226	0.823184
Oxibendazole	0.339969	0.333538	0.299081	0.36515	0.449523	0.478797
Penicillamine (Cuprimine)	1.15353	0.660326	0.574728	0.716203	0.704482	0.785954
Bifonazole	0.639946	0.607337	0.574728	0.754314	0.769415	0.756472
Metoprolol Tartrate	0.856419	0.820946	0.719595	0.742037	0.769546	0.787645
Etidronate (Didronel)	0.876689	0.790541	0.719595	0.912886	0.810811	0.832529
Diethylstilbestrol	1.17372	0.915328	0.832117	0.599491	0.7144	0.686618
Diltiazem HCl	0.880292	0.748905	0.709489	0.700509	0.700582	0.729455
Diphenhydramine HCl	0.80146	0.665693	0.652555	0.781091	0.842909	0.838545
Dapoxetine HCl	1.1807	1.18989	0.799387	0.745415	0.743213	0.63551
Risedronic acid (Actonel)	0.845329	0.735069	0.679939	0.719883	0.722891	0.755686
Tranexamic Acid	0.877489	0.803982	0.739663	0.791636	0.83639	0.810712
Valaciclovir HCl	1.31658	0.644022	0.639946	0.857143	0.783078	0.635523
Ganciclovir	0.586957	0.648098	0.578804	0.74209	0.673418	0.680034
Protionamide	0.891892	0.91723	0.775338	0.706636	0.799228	0.925917
Idoxuridine	0.932432	0.826014	0.815878	0.675507	0.685352	0.760135
Sparfloxacin	0.910949	0.683212	0.670073	0.745455	0.754182	0.732364
Felodipine	0.99854	0.823358	0.79708	0.737455	0.743273	0.706909
Deflazacort	0.814599	0.713869	0.69635	0.623418	0.632073	0.737455
Nizatidine	0.969372	0.937213	0.661562	0.787968	0.743947	0.636464
Carbidopa	0.826953	0.730475	0.684533	0.610051	0.626999	0.672194
Valsartan	0.8683	0.735069	0.666156	0.771827	0.71504	0.780631
Dipyridamole	1.15353	0.603261	0.586957	0.721956	0.724832	0.658102
Hydroxyurea	0.733696	0.745924	0.615489	0.677517	0.615892	0.62373
Tropisetron	0.907095	0.795608	0.72973	0.8014	0.865106	0.762307
Nicotinamide (Vitamin B3)	0.861486	0.836149	0.765203	0.805743	0.940396	0.862934
Talc	0.915328	0.687591	0.648175	0.698036	0.780364	0.764364
Gabapentin Hydrochloride	0.788321	0.691971	0.613139	0.744727	0.821818	0.768727
Diclofenac Sodium	0.788321	0.70073	0.643796	0.818909	0.824	0.797091
Avobenzone	1.05207	0.973966	0.689127	0.720616	0.726706	0.749083
Amlodipine	0.859112	0.75804	0.712098	0.775495	0.741012	0.763756
Metronidazole	0.817764	0.721286	0.656968	0.779164	0.753485	0.768158
Flutamide	0.648098	0.578804	0.44837	0.58907	0.708509	0.720518
Fluvastatin Sodium	0.807065	0.688859	0.619565	0.643648	0.713471	0.795302
Disodium Cromoglycate	1.06926	0.947635	0.856419	0.760859	0.763755	0.794884
Tropicamide	1.07939	0.912162	0.851351	0.876689	0.785473	0.77027
Pregnenolone	1.15182	0.915328	0.862774	0.585891	0.704509	0.820364
Sulfamethoxazole	0.854015	0.753285	0.683212	0.709091	0.725891	0.746182
Sulfisoxazole	0.945985	0.775182	0.731387	0.711855	0.724364	0.759273
Crystal Violet	0.104747	0.108882	0.113936	0.0481585	0.0359941	0.0507483
Haloperidol	1.37366	1.21286	1.07504	0.621937	0.624285	0.670653
Phenindione	1.09342	0.987749	0.900459	0.919296	0.790902	0.798973
Alibendol	1.25543	0.745924	0.717391	0.65314	0.628044	0.597411
Irsogladine	0.815217	0.701087	0.668478	0.657526	0.637105	0.603092
Nystatin (Fungicidin)	0.884511	0.782609	0.733696	0.883749	1.07143	0.922579
Isoniazid	1.12083	0.983333	0.825	0.946994	0.782159	1.21655
Resveratrol	0.941667	0.854167	0.8	0.775048	1.20879	1.03943
Levofloxacin	0.991667	0.841667	0.8	1.08274	1.14544	1.21396
Enalapril Maleate	0.714041	0.657534	0.847603	0.897802	0.848769	0.996431
Menadione	0.755137	0.688356	0.796233	1.00488	0.884276	1.07139
Metformin hydrochloride (Glucophage)	0.837329	0.75	0.847603	0.920346	0.932181	1.06181
Methoxsalen	0.816781	0.806507	0.90411	0.929363	0.936126	1.07421
Miconazole Nitrate	0.796233	0.744863	0.760274	0.867932	0.891039	1.05448
Sulfamethizole	1.00685	0.924658	1.06336	1.00038	1.11648	1.08717
Tolfenamic Acid	0.782609	0.684783	0.65625	1.05417	0.903164	1.00024
Pranoprofen	0.95	0.833333	0.6625	0.842922	0.606141	0.653523
Sulphadimethoxine	0.795833	0.733333	0.704167	0.667744	0.777634	0.857789
Rimantadine	0.85	0.745833	0.679167	0.80543	0.855204	1.05882
Primidone	0.858639	0.732984	0.774869	0.870339	0.953917	0.942606
Nefiracetam	0.743455	0.712042	0.811518	0.895475	0.936322	0.965857
Nicorandil	0.82199	0.769634	0.82199	0.935065	0.984709	0.995392
Tamoxifen Citrate	1.19895	1.04712	1.10995	0.993506	1.02933	0.989108
Meglumine	0.884817	0.816754	0.921466	1.06263	1.18894	1.24235
Aripiprazole	1.46073	1.43979	1.46073	1.15438	1.11667	0.906158
Methscopolamine	0.75	0.701087	0.652174	0.893097	0.821189	1.00743
Amiodarone HCl	0.833333	1.05	0.754167	0.73691	0.672269	0.786037
Adenine	0.770833	0.708333	0.666667	0.853264	0.842922	0.89011
Adenine sulfate	0.783333	0.7125	0.6625	0.864253	0.638526	1.20168
Adenine HCl	0.741235	0.701169	0.886477	0.828777	0.887359	0.876876
Ticlopidine HCl	0.721202	0.72621	0.881469	0.95519	0.997739	0.858376
ATP (Adenosine-Triphosphate)	0.736227	0.716194	0.871452	0.999589	0.878726	0.933607
Meclizine 2HCl	1.03172	0.926544	1.04674	0.926208	0.944707	1.09949
Mometasone furoate	1.47746	1.39232	1.51753	0.807194	0.868859	0.96814
Propylthiouracil	1.07179	1.03673	1.18698	1.04214	0.987873	0.986023
Lacidipine	1.23505	1.08016	1.07609	1.02613	0.965005	1.00527
Procarbazine HCl (Matulane)	0.670833	1.125	0.7	0.680672	0.650937	0.712346
Ondansetron (Zofran)	0.695833	0.616667	0.570833	0.66839	0.815126	0.791209
Liranaftate	0.741667	0.633333	0.5625	0.834518	0.854557	0.8649
D-Cycloserine	0.679054	0.608108	0.679054	0.836873	0.950531	0.996863
Sodium butyrate	0.755068	0.709459	0.851351	0.957046	1.00265	1.02148
Sodium orthovanadate	0.810811	0.72973	0.841216	1.09387	1.09894	1.10545
Elvitegravir (GS-9137, JTK-303)	0.962838	0.967905	0.91723	1.02437	1.02582	1.05767
Maraviroc	0.896959	0.836149	0.902027	0.9375	1.05912	1.22128
Raltegravir (MK-0518)	1.14527	0.983108	1.06926	1.13369	1.19595	1.16482
Sulindac	0.737772	0.631793	0.615489	0.736337	0.735618	0.77373
Taurine	0.9625	0.7375	0.625	0.617518	0.696186	0.656755
Pramipexole dihydrochloride monohydrate	0.754167	0.729167	0.645833	0.651584	0.664512	0.714932
Suplatast Tosylate	0.8	0.741667	0.670833	0.897867	0.884939	0.884939
Mirtazapine	0.766423	0.713869	0.792701	0.859636	1.02909	1.02327
Benidipine HCl	1.18248	1.07299	1.22628	1.09018	1.10982	1.12436
Formoterol Hemifumarate	0.827737	0.753285	0.845255	1.06545	1.03127	1.04364
Chlormezanone	0.884672	0.805839	0.867153	1.15927	1.08436	1.09236
Ketotifen Fumarate	0.827737	0.705109	0.810219	0.944	1.00873	1.23782
Urapidil HCl	0.989781	0.932847	1.01606	1.03345	1.152	0.888
Ciprofloxacin (Cipro)	0.713315	0.631793	0.586957	0.663207	0.670686	0.697579
Lopinavir	1.175	0.804167	0.745833	0.583323	0.593083	0.591209
Uridine	0.75	0.675	0.645833	0.58371	0.604266	0.710407
Flunarizine 2HCl	1.1	0.966667	0.883333	0.637104	0.641758	0.758242
Fenticonazole Nitrate	0.794793	0.707504	0.771822	0.746148	0.832722	0.858401
Rebamipide	0.863706	0.790199	0.932619	0.91416	0.930301	0.972854
Epalrestat	0.950995	0.822358	0.928025	1.00807	0.950844	0.914894
Aspartame	0.895865	0.822358	0.92343	1.07777	1.03375	1.05209
Candesartan Cilexetil	0.969372	0.859112	0.918836	1.01687	1.01027	1.07997
Phentolamine Mesylate	1.08423	0.914242	1.1026	1.23404	1.31988	0.980191
Dyclonine HCl	0.741848	0.63587	0.63587	0.757191	0.911793	0.752876
Memantine HCl	1.25417	0.708333	0.6875	0.692954	0.696833	0.660633
Cyproheptadine HCl	0.833333	0.758333	0.675	0.647705	0.690368	0.683904
Doxifluridine	0.398333	0.358333	0.342917	0.433807	0.389657	0.484228
Pioglitazone HCl	0.868207	0.835598	0.904891	0.77373	0.990892	0.769415
Lornoxicam	0.778533	0.65625	0.794837	0.826222	0.885187	0.74209
Clindamycin phosphate	0.782609	0.668478	0.815217	0.934803	0.934803	0.949185
Alfuzosin HCl	0.782609	0.745924	0.84375	0.916107	0.959971	0.965724
Captopril	0.82337	0.721467	0.84375	1.0592	1.05345	0.908917
Oxytetracycline dihydrate	0.998641	0.892663	1.03533	1.20302	0	0
Orphenadrine Citrate	0.876359	0.713315	0.697011	0.631711	0.655153	0.633797
Gimeracil	1.625	0.7625	0.754167	0.648998	0.692308	0.645766
Cyclophosphamide monohydrate	0.875	0.770833	0.7375	0.652877	0.665158	0.651584
Tolnaftate	0.783333	0.7375	0.666667	0.637557	0.764706	0.813187
Terazosin HCl	0.75	0.704167	0.741667	0.882353	0.914027	0.797673
Bromhexine HCl	0.725	0.716667	0.783333	0.996122	0.893342	0.742081
Lovastatin	0.804167	0.75	0.808333	0.998061	0.877182	0.702004
Tiopronin	0.775	0.779167	0.8625	1.28636	0.919845	0.696186
Balofloxacin	0.816667	0.670833	0.816667	1.04977	0.935359	0.76212
Lafutidine	0.970833	0.8125	0.970833	0.942469	0.820297	0.777634
Ozagrel HCl	0.832139	0.672467	0.611054	0.933536	0.930761	0.964456
Argatroban	0.779939	0.647902	0.603378	0.882003	0.935518	0.899841
Mitiglinide calcium	0.683967	0.589435	0.542169	1.04174	0.857391	0.818087
Mecarbinate	0.683967	0.589435	0.542169	0.882087	0.697391	0.875826
Rosiglitazone HCl	0.81746	0.690476	0.638095	1.0651	1.08866	0.845447
Lisinopril (Zestril)	0.798413	0.693651	0.611111	0.741613	0.851837	0.748802
Atorvastatin Calcium	0.699849	0.666667	0.616893	0.918332	0.964486	0.873904
Famotidine	0.749623	0.61086	0.568627	0.916607	0.828181	0.917901
Moexipril HCl	0.824281	0.645367	0.624601	1.25154	1.13501	0.944102
Clevidipine Butyrate	0.771565	0.651757	0.634185	1.02084	1.045	0.951682
Adiphenine HCl	0.743091	0.611054	0.56346	0.979123	0.934329	0.876057
Duloxetine HCl	0.948823	0.850563	0.81218	0.796776	0.652484	0.828092
Trimebutine	0.592215	0.540778	0.504634	0.922435	0.926609	0.685565
Ivabradine HCl	0.592215	0.540778	0.504634	0.748174	0.709913	0.893913
Rivastigmine Tartrate	0.711111	0.598413	0.52381	0.970447	0.870607	0.890176
Topiramate	0.75873	0.660317	0.634921	0.769569	0.755192	0.779153
Dexmedetomidine HCl (Precedex)	0.634992	0.533937	0.502262	0.800575	0.845866	1.06542
Betaxolol	0.757164	0.648567	0.571644	0.867865	0.877786	0.899784
Detomidine HCl	0.58147	0.484026	0.436102	1.28233	0.900995	1.05874
Fosinopril sodium (Monopril)	0.704473	0.632588	0.579872	0.92468	0.998105	0.954524
Ambrisentan	0.749232	0.637155	0.592631	0.865751	0.919662	0.84157
Bexarotene	0.9826	0.956499	0.938076	0.782109	0.615618	0.680233
Temocapril HCl	0.703429	0.615848	0.576923	1.03583	0.74087	0.759304
Gabexate Mesylate	0.703429	0.615848	0.576923	0.861565	0.84	0.77113
Rasagiline Mesylate	0.730159	0.650794	0.615873	0.964856	0.787141	0.811102
Naltrexone HCl	0.769841	0.68254	0.630159	0.883387	0.814297	0.705671
Levosulpiride	0.856712	0.680241	0.720965	1.28239	0.948526	0.717326
Azasetron HCl (Y-25130)	0.653092	0.579186	0.550528	0.803595	0.796693	0.870453
Mizolastine (Mizollen)	0.709265	0.616613	0.544728	1.21743	1.07721	0.755566
Flunixin Meglumin	0.701278	0.626198	0.589457	0.884889	0.917575	0.981525
Vinpocetine (Cavinton)	0.492835	0.397646	0.402252	0.844345	0.798362	0.746432
Lapatinib	0.827533	0.716991	0.69089	0.838002	0.835624	0.850291
Blonanserin (Lonasen)	0.71177	0.594995	0.585264	0.681739	0.945043	0.816
Cisatracurium Besylate	0.71177	0.594995	0.585264	0.829913	0.721739	0.746087
Dronedarone HCl	0.838095	0.757143	0.730159	1.07987	0.872604	0.76238
Conivaptan HCl	1.04603	0.944444	0.849206	0.74361	0.713658	0.838658
Ibutilide Fumarate	0.612368	0.633484	0.618401	1.26298	1.15212	0.996405
Probucol	0.650075	0.547511	0.472097	0.954134	1.04817	0.882531
Arbidol HCl	0.773163	0.672524	0.629393	1.09853	0.881099	0.81478
Licofelone	0.968051	0.806709	0.744409	1.13027	1.00284	1.08053
Xylose	0.783009	0.601842	0.588025	0.89231	0.813821	0.629889
Mestranol	0.852098	0.712385	0.701638	0.606105	0.786073	0.809461
Naftopidil	0.658943	0.592215	0.547729	0.885565	0.912696	0.69113
S- (+)-Rolipram	0.658943	0.592215	0.547729	0.812522	0.856696	0.874783
Bazedoxifene HCl	0.880952	0.761905	0.75873	1.04353	0.74361	0.771965
Fudosteine	0.734921	0.652381	0.609524	0.871006	0.786741	0.841054
Atropine	0.745098	0.61086	0.604827	1.27937	1.07664	0.999856
Roflumilast	0.671192	0.562594	0.518854	0.916175	0.862689	0.917038
Gabapentin (Neurontin)	0.769968	0.610224	0.602236	0.873993	0.846045	0.837044
Sitafloxacin Hydrate	0.670927	0.557508	0.490415	1.01326	0.771672	1.04642
Tebipenem Pivoxil	0.647902	0.560389	0.488229	0.865751	0.79083	0.704413
Rosuvastatin Calcium	0.649437	0.594166	0.594166	0.618393	0.640196	0.637421
Dichlorphenamide	0.63531	0.54912	0.55607	1.08939	0.887304	0.722783
BIBR 953 (Dabigatran etexilate, Pradaxa)	0.63531	0.54912	0.55607	0.741913	0.726957	0.789217
Aliskiren Hemifumarate	0.687302	0.519048	0.503175	1.01917	0.980032	0.771166
OSI-420	0.833333	0.74127	0.695238	0.747204	0.677716	0.754792
DAPT (GSI-IX)	0.704374	0.625943	0.59276	1.01021	1.02185	0.951546
Irinotecan HCl Trihydrate	0.438914	0.396682	0.392157	0.728541	0.673329	0.716894
Betamethasone	0.822684	0.750799	0.651757	1.05353	0.96163	1.1459
TAME	0.726837	0.615016	0.552716	1.10374	1.03553	1.10185
Esomeprazole Sodium	0.474411	0.409928	0.385363	0.743261	0.663187	0.651295
Fesoterodine Fumarate	0.767656	0.658649	0.61259	0.734937	0.774974	0.825317
Abiraterone Acetate	0.690918	0.597776	0.568582	0.982261	0.848696	0.833739
Artemether	0.690918	0.597776	0.568582	0.837913	0.854957	0.987826
DL-Carnitine HCl	0.711111	0.630159	0.592063	1.10144	0.990415	0.965655
Nalidixic acid	0.68254	0.592063	0.515873	0.928115	0.800319	0.76278
Ammonium Glycyrrhizinate	0.742081	0.621418	0.600302	1.19612	1.15212	0.918332
D-Mannitol	0.733032	0.613876	0.577677	0.997268	1.02703	0.948526
L-carnitine	0.670927	0.632588	0.573482	0.662719	1.51161	0.78541
Sorbitol	0.776358	0.627796	0.608626	0.982946	1.10422	0.864519
10-Deacetylbaccatin-III	0.703173	0.637155	0.592631	0.794001	0.776956	0.809857
Paeoniflorin	0.753838	0.649437	0.637155	0.941068	0.855444	0.899445
Geniposide	0.700649	0.578313	0.528267	1.10122	0.977391	0.83687
Genipin	0.700649	0.578313	0.528267	1.00696	0.935304	0.853913
Geniposidic acid	0.750794	0.642857	0.606349	1.14257	0.889377	1.01757
Tolbutamide	0.722222	0.650794	0.622222	0.952077	0.97524	0.88099
Moxifloxacin HCl	0.648567	0.553544	0.463047	1.21941	1.24745	0.967937
Amantadine HCl	0.760181	0.630468	0.576169	1.13789	1.18016	1.01064
Amfebutamone HCl	0.723642	0.646965	0.599042	0.981999	1.04074	0.989105
Benserazide HCl	0.797125	0.675719	0.640575	1.09048	1.12838	1.07437
Bethanechol chloride	0.739269	0.621622	0.599364	0.9473	1.16273	0.801795
Chlorpromazine HCl	0.809221	0.678855	0.651828	0.856522	0.87129	0.817432
Clindamycin HCl	0.653283	0.545583	0.494568	1.02449	0.985929	0.848735
Clonidine HCl	0.650449	0.539915	0.498819	1.14342	1.02043	0.931132
Clozapine	0.830233	0.723837	0.671512	1.03172	0.819304	0.793588
Pramipexole	0.71686	0.554651	0.549419	0.999829	0.913424	0.842962
Domperidone	0.693014	0.562978	0.462009	0.853911	0.85068	0.719806
Donepezil HCl (Aricept)	0.63641	0.532381	0.446711	0.768682	0.818365	0.822405
Estriol	0.729849	0.644846	0.587689	0.892185	1.01201	1.09493
Famciclovir	0.71959	0.624328	0.59062	1.06585	0.88958	0.784515
Fleroxacin (Quinodis)	0.718601	0.629571	0.583466	1.02765	1.06544	0.877371
Fluocinolone Acetonide	0.766296	0.659777	0.612083	0.800492	1.11409	0.929057
Gallamine Triethiodide	0.666037	0.555503	0.501653	1.26722	1.06021	0.906373
Imatinib (STI571)	0.357109	0.304676	0.280586	0.920173	0.876336	0.931132
Itraconazole	0.606977	0.509302	0.456977	0.823933	0.7437	0.658323
Lincomycin HCl	0.743023	0.624419	0.554651	0.981313	1.00754	1.0348
Loperamide HCl	0.8154	0.682305	0.662417	1.23563	0.848256	0.725057
Manidipine	1.07547	0.940847	0.852116	0.81473	0.736771	0.743234
Cidofovir (Vistide)	0.767953	0.660967	0.595017	0.960347	1.04978	1.02069
Mitoxantrone HCl	0.215437	0.196385	0.172936	0.375803	0.332127	0.258755
Mycophenolic acid	1.03021	0.898251	0.896661	1.18749	0.868684	0.886926
Nateglinide	0.736089	0.623211	0.608903	1.14449	0.9043	0.933835
Neostigmine bromide (Prostigmin)	0.702881	0.555503	0.505905	1.11216	1.16615	1.08862
Nitrendipine	0.617855	0.552669	0.508739	1.09796	1.08213	1.01109
Novobiocin Sodium	0.797093	0.688953	0.63314	1.25236	0.868164	1.01526
Olanzapine	0.631395	0.519767	0.462209	1.02194	1.06566	1.12069
Olopatadine HCl	0.745028	0.63947	0.593575	0.761007	0.760199	0.994884
Oxymetazoline HCl	0.676186	0.628761	0.520143	0.843005	0.83937	0.763431
Ozagrel	0.756229	0.652174	0.615535	0.8822	0.965557	0.818379
Pancuronium dibromide	0.735711	0.60381	0.575965	1.05152	0.973806	0.896093
Phenoxybenzamine HCl	0.72496	0.610493	0.588235	1.24786	1.18488	0.844361
Propafenone HCl	0.645469	0.535771	0.473768	1.21225	0.798755	0.882583
Quinine HCl Dihydrate	0.615021	0.477563	0.442135	1.14707	1.33622	0.976187
Racecadotril	0.605102	0.529995	0.450638	0.955892	0.955081	1.10364
Ribavirin	0.934884	0.786628	0.75	1.17881	1.2755	0.935539
Rosiglitazone maleate	0.744767	0.662791	0.608721	0.994685	1.16544	1.14178
Roxithromycin	0.697603	0.588985	0.529322	1.11526	0.840178	0.927023
Salbutamol sulfate (Albuterol)	0.734319	0.598164	0.512494	0.979938	0.75616	0.945604
Scopolamine HBr	0.740107	0.638984	0.578896	0.903907	1.14877	0.965123
Sotalol	0.738642	0.624328	0.59062	0.959479	1.12055	1.09407
Sulfadoxine (Sulphadoxine)	0.737679	0.588235	0.488076	1.39684	0.736644	0.826118
Tenoxicam	0.718601	0.613672	0.575517	1.10106	0.814826	0.820038
Tobramycin	0.632026	0.538498	0.505905	1.16534	1.14788	0.886484
Vardenafil HCl Trihydrate	0.578177	0.439301	0.433632	1.02327	0.998512	1.08091
Xylazine HCl	0.743023	0.605233	0.549419	0.940682	1.006	0.935025
Maprotiline HCl	0.955814	0.814535	0.797093	1.02914	0.948911	0.943768
Naphazoline HCl	0.697603	0.588985	0.559918	1.32692	1.05022	0.812306
Epinephrine Bitartrate	0.691484	0.601224	0.524732	0.762219	0.857547	0.887842
L-Adrenaline	0.763556	0.625794	0.555447	1.26425	0.969465	1.10449
DL-Adrenaline	0.709331	0.595017	0.555447	0.936035	1.12489	0.981187
Phenytoin	0.63911	0.54372	0.489666	1.07934	1.21355	0.879542
Methacycline HCl	0.740859	0.63911	0.589825	1.03981	0.876068	1.04025
Ciclopirox	0.430798	0.365612	0.388285	0.254823	0.314612	0.305683
Dopamine HCl	0.592348	0.527161	0.515824	1.10526	1.00501	0.970505
Ritodrine HCl	0.72907	0.645349	0.603488	0.945311	0.875879	0.82959
Isoconazole nitrate	0.49186	0.444767	0.404651	1.04097	1.04663	1.21944
Econazole nitrate	0.578276	0.468129	0.408465	1.34307	1.11526	0.745658
Miconazole	0.570627	0.481897	0.4513	0.865221	0.815538	0.927831
Secnidazole	0.73278	0.634587	0.575965	1.29855	1.09797	0.9
Acetanilide	0.702003	0.621397	0.571568	1.03589	1.07453	1.06975
Riboflavin (Vitamin B2)	0.672496	0.586645	0.54372	1.32996	0.842623	0.91733
Clomipramine HCl	0.651828	0.562798	0.496025	0.880411	0.822644	0.981179
Phenformin HCl	0.548418	0.440718	0.419462	1.14098	0.939656	1.01272
Ceftiofur HCl	0.622107	0.544166	0.527161	1.19821	1.04397	0.934786
Cefprozil hydrate (Cefzil)	0.744767	0.634884	0.54593	1.47506	0.817247	0.94274
Scopine	0.793605	0.683721	0.6	1.09909	1.06	1.04355
Tiotropium Bromide hydrate	0.712902	0.611933	0.555329	1.17665	1.17625	0.784435
Trospium chloride	0.676186	0.604284	0.559918	0.913289	0.94722	0.840986
Tolterodine tartrate	0.78554	0.660967	0.600879	1.30289	1.02069	0.850072
Sulbactam sodium	0.710796	0.638984	0.593552	0.936469	1.0081	1.01331
5-Aminolevulinic acid HCl	0.693164	0.583466	0.564388	1.30737	1.45461	1.01332
Clarithromycin	0.594595	0.470588	0.438792	1.18228	1.09498	1.13016
Rosiglitazone	0.673122	0.558337	0.542749	1.12028	0.983493	1.18279
Terbinafine HCl	0.639112	0.544166	0.535664	1.18644	1.13449	1.09836
Cortisone acetate	0.767442	0.669767	0.612209	1.13201	1.55786	1.07698
Amiloride hydrochloride dihydrate	0.688953	0.634884	0.605233	1.26316	1.05075	1.23178
Clomifene citrate	0.81846	0.719021	0.656298	1.18796	1.22714	0.870877
Hydralazine HCl	0.700663	0.578276	0.530852	0.94722	1.00094	0.973071
Oxacillin sodium monohydrate	0.696141	0.628725	0.574499	0.930825	1.0919	0.955137
Cloxacillin Sodium	0.747435	0.630191	0.575965	0.911288	1.0932	1.00029
Isoprenaline HCl	0.797573	0.63872	0.617209	0.902046	0.984367	1.16897
Medroxyprogesterone acetate	0.777716	0.691671	0.630447	1.02079	1.30218	1.19591
Neomycin sulfate	0.856237	0.710359	0.665962	0.796739	0.760413	0.874233
Phenylephrine HCl	0.808668	0.640592	0.594609	1.01082	0.894575	0.958993
Prednisolone acetate (Omnipred)	0.81228	0.699044	0.64922	1.27202	1.18199	0.787028
Streptomycin sulfate	0.789633	0.659789	0.606945	1.08674	1.00774	1.19071
Tetracaine HCl	0.88408	0.737249	0.720247	1.31608	0.957647	1.08718
Tetracycline HCl	0.741886	0.639876	0.564142	1.07581	0.976434	0.930455
Vancomycin HCl (Vancocin)	0.850128	0.659847	0.612276	1.02926	1.02111	0.825215
Xylometazoline HCl	0.650639	0.547826	0.537084	1.02518	0.789474	0.924747
Zidovudine	0.804192	0.658577	0.600662	1.03476	0.809247	1.08914
Quinapril HCl	0.637066	0.552675	0.537783	1.14652	1.15001	0.905538
Trazodone HCl	0.681818	0.600951	0.57241	1.09751	1.28786	0.992896
Thiamphenicol	0.573996	0.464588	0.480444	1.16242	1.18712	0.954634
Clobetasol propionate	0.803221	0.679416	0.668848	1.30513	1.33591	0.855566
Brompheniramine hydrogen maleate	0.702063	0.57071	0.549572	1.11694	0.909003	1.16225
Dimethyl Fumarate	0.780526	0.616692	0.561051	1.06592	0.884476	1.10745
Calcium levofolinate (Calcium Folinate)	0.717156	0.595054	0.553323	0.828115	1.04318	0.849374
Miglitol	0.721228	0.610742	0.546292	1.01478	0.908913	0.904388
Pioglitazone	0.685934	0.613811	0.575448	1.03288	0.713467	0.85055
Pramiracetam	0.736349	0.6139	0.542747	1.13953	0.687011	1.28472
Clindamycin palmitate HCl	0.699945	0.612245	0.608935	1.10211	0.892566	1.1989
Oseltamivir phosphate	0.754757	0.632664	0.608879	1.3731	0.954634	1.08492
L-Thyroxine	0.653277	0.604123	0.52167	0.970132	0.958508	0.954634
Gliclazide	0.723201	0.616004	0.572219	1.45615	1.60252	0.83001
Acemetacin	0.765476	0.689985	0.674887	1.11694	0.998451	1.03969
Tioxolone	0.727975	0.608964	0.559505	1.2004	0.812788	1.21968
Dehydroepiandrosterone (DHEA)	0.707883	0.666151	0.584235	0.98731	0.802406	0.886948
Idebenone	0.764194	0.63376	0.590793	1.30523	0.917961	1.0935
Mifepristone	1.20153	1.18926	1.04962	0.981752	0.796712	0.832906
Fluocinonide	0.772752	0.645339	0.6139	1.48778	0.679029	1.19092
Lonidamine	0.675124	0.589079	0.527854	1.09313	0.963912	1.0163
Ethisterone	0.769027	0.627907	0.605708	0.989506	0.894091	0.846626
Clorsulon	0.742072	0.627907	0.566068	0.96093	0.865999	0.998708
Arecoline	0.739809	0.641671	0.585808	1.5909	1.15121	1.14424
Noradrenaline bitartrate monohydrate	0.72773	0.619024	0.587318	1.21452	1.02749	1.16515
Ibrutinib (PCI-32765)	0.931994	0.75425	0.741886	1.19001	1.17815	0.682268
Peramivir Trihydrate	0.755796	0.616692	0.559505	1.08668	0.857779	0.957647
Methimazole	0.692072	0.567775	0.543223	1.4482	0.977681	0.835621
Dabrafenib (GSK2118436)	1.71867	1.49309	1.49156	0.692203	0.612577	0.552405
Carfilzomib (PR-171)	0.0832322	0.0782681	0.0764479	0.0354831	0.0126526	0.0391951
Cobicistat (GS-9350)	0.860452	0.790954	0.742967	0.933477	0.896059	1.00881
Hygromycin B	0.613636	0.508985	0.48203	1.44285	0.838876	0.881983
Carbazochrome sodium sulfonate (AC-17)	0.734144	0.651691	0.600951	0.907653	1.02535	1.05586
Rivaroxaban	0.665828	0.549572	0.532964	1.7727	1.65944	1.08093
Paroxetine HCl	0.824358	0.72622	0.682436	1.09719	1.02865	1.31849
Zanamivir	0.741886	0.62442	0.573416	1.36206	0.849374	0.897825
Zaltoprofen	0.744977	0.627512	0.565688	0.894364	0.87706	0.882993
Pazopanib	0.632225	0.504859	0.458824	1.32966	0.814809	0.741065
Amoxicillin	0.696675	0.604604	0.529412	1.00935	0.841954	0.851908
Niflumic acid	0.690017	0.549366	0.511307	0.86762	0.975387	1.14751
Ciclopirox ethanolamine	0.555985	0.488141	0.527854	0.756361	0.545817	0.833694
Rimonabant	1.10201	0.92759	0.834038	0.89506	0.866484	0.974491
Cabazitaxel	0.991015	0.910148	0.818182	1.00791	0.880045	1.04036
Bufexamac	0.925516	0.785103	0.694514	1.38703	1.36089	1.03853
Lamotrigine	0.703573	0.593357	0.557121	1.12682	1.04376	1.26621
PMSF	0.723338	0.598145	0.548686	1.43326	1.00264	1.04466
Fenoprofen calcium hydrate	0.695518	0.601236	0.590417	1.16183	0.955669	0.801417
Niclosamide (Niclocide)	0.0474169	0.0417391	0.0391304	0.0135862	0.0119937	0.0126361
Linagliptin	0.598465	0.532481	0.494118	0.958227	0.866838	0.821596
Sulfasalazine	0.706564	0.625483	0.590734	1.12007	1.25578	1.11608
Daunorubicin HCl	0.170436	0.188638	0.177055	0.327041	0.297456	0.333428
Pravastatin sodium	0.757928	0.656448	0.624736	1.01857	0.78463	0.93526
Bepotastine Besilate	0.788055	0.704017	0.656448	1.05538	1.05392	1.16677
Fosaprepitant dimeglumine salt	0.711122	0.617514	0.602416	1.25344	0.877638	1.10939
Droxidopa (L-DOPS)	0.754907	0.655259	0.608455	1.27667	1.28945	1.30397
Rofecoxib	0.666151	0.570325	0.547141	1.52225	0.896836	1.21968
Lurasidone HCl	0.752705	0.655332	0.619784	1.17419	1.06048	1.25033
Cinepazide maleate	0.618414	0.500256	0.468031	1.32333	1.01342	0.767305
Azilsartan	0.66445	0.610742	0.557033	0.893078	0.894888	0.861861
Solifenacin succinate	0.724766	0.623828	0.603971	1.35457	1.08914	0.99684
Palonosetron HCl	0.507998	0.464975	0.458356	1.14552	1.00582	1.20289
Azelnidipine	1.05603	0.906977	0.889535	1.23652	1.3174	1.30675
Alverine Citrate	0.792812	0.642178	0.656448	1.29125	1.17065	1.09703
Besifloxacin HCl (Besivance)	0.715652	0.625063	0.56769	1.33708	1.36612	1.39226
Azilsartan Medoxomil	0.745848	0.656769	0.576749	1.37773	1.52236	1.36902
Danofloxacin Mesylate	0.608964	0.488408	0.423493	1.48368	1.42782	1.49951
Enrofloxacin	0.706337	0.581144	0.564142	1.24143	1.14107	1.1559
Medetomidine HCl	0.589258	0.455754	0.441944	1.25592	0.922033	0.806213
Diclofenac Potassium	0.76266	0.64757	0.55243	1.13648	0.928819	0.89534
Amikacin sulfate	0.780488	0.675422	0.579737	1.24204	0.852861	0.98473
Naloxone HCl	0.707317	0.602251	0.564728	1.10033	1.16669	1.16412
(R)-baclofen	0.763602	0.636023	0.579737	1.26003	1.04638	1.26388
Caspofungin Acetate	0.741379	0.613027	0.601533	1.04867	1.04071	0.975865
Dexmedetomidine	0.695402	0.555556	0.505747	0.981037	1.01963	0.908235
Beclomethasone dipropionate	0.944444	0.806513	0.743295	0.946028	0.968704	1.04151
Atovaquone	0.3375	0.45375	0.39	0.00993439	1.13159	0.0847116
Acetylcysteine	0.84375	0.766875	0.645	1.26789	1.31134	1.35145
Ulipristal	1.42875	1.27125	1.13813	1.38673	1.38004	1.31691
Indacaterol Maleate	0.855446	0.740594	0.710891	1.33494	1.37992	1.28193
Creatinine	0.649156	0.609756	0.538462	0.859284	0.996718	0.935921
Moguisteine	0.675422	0.590994	0.523452	0.777508	1.03183	1.01513
Nadifloxacin	0.564728	0.506567	0.463415	1.04724	1.10118	1.0665
Pidotimod	0.670498	0.578544	0.555556	0.835831	0.860496	0.8963
Pyridoxine HCl	0.691571	0.590038	0.557471	0.903063	1.14613	0.871237
Vitamin C	0.795019	0.60728	0.542146	0.903063	0.923352	0.912611
Sulfathiazole	0.66	0.58125	0.58125	0.948131	0.983412	0.944788
Oxybutynin chloride	0.69375	0.57	0.67875	1.00384	0.998267	0.986754
Ornidazole	0.688125	0.61875	0.560625	1.0562	1.103	1.03169
Docosanol (Abreva)	0.643564	0.584158	0.554455	0.994779	0.984337	0.942972
Trimethoprim	0.58349	0.508443	0.491557	1.02797	0.973598	1.01299
Biotin (Vitamin B7)	0.666041	0.553471	0.523452	0.98473	0.785215	1.10803
Sulfamerazine	0.714822	0.575985	0.508443	1.01127	0.908092	0.998858
Sulfamethazine	0.613027	0.559387	0.528736	0.83782	0.94205	0.938868
Sodium salicylate	0.59387	0.538314	0.559387	0.872431	0.977457	0.905848
Methylthiouracil	0.693487	0.54023	0.545977	0.899483	0.90545	0.901074
Methenamine	0.675	0.6075	0.538125	1.01127	0.984897	0.811835
Milnacipran HCl	0.64875	0.571875	0.54375	0.86977	0.904308	0.824833
Darifenacin HBr	0.79875	0.70875	0.635625	0.87534	0.819262	0.80255
Tripelennamine HCl	0.627723	0.570297	0.546535	0.968273	0.907631	0.821285
Ibandronate sodium	0.598499	0.523452	0.482176	0.96161	0.864849	0.914086
Estradiol valerate	0.669794	0.540338	0.532833	0.952191	0.936349	0.976167
Articaine HCl	0.649156	0.551595	0.500938	1.07293	1.03868	0.900385
Gliquidone	0.496169	0.455939	0.425287	0.898687	0.909826	0.846174
Butenafine HCl	0.591954	0.5	0.482759	0.868452	0.864076	0.950007
Mepivacaine HCl	0.739464	0.570881	0.507663	0.863281	0.812359	0.874022
Naftifine HCl	0.616875	0.556875	0.508125	0.917678	0.905422	0.883882
Ethynodiol diacetate	0.615	0.541875	0.511875	0.724932	0.86977	0.829289
Sertaconazole nitrate	0.6975	0.58125	0.549375	0.918792	0.906536	0.825947
Tylosin tartrate	0.683168	0.580198	0.554455	0.777912	0.756225	0.748996
Abacavir sulfate	0.596623	0.523452	0.487805	0.753532	0.898245	0.858855
Altrenogest	0.757974	0.654784	0.570356	0.770658	0.854574	0.898673
Ampicillin sodium	0.699812	0.572233	0.525328	0.808763	0.894819	0.891822
Anagrelide HCl	0.59387	0.532567	0.515326	0.79565	0.868055	0.817133
Antipyrine	0.704981	0.588123	0.545977	0.769792	0.96592	0.798435
L-Arginine HCl	0.706897	0.574713	0.519157	0.752685	0.85055	0.841798
Atomoxetine HCl	0.691875	0.590625	0.55875	0.800693	0.803293	0.770983
Betahistine 2HCl	0.635625	0.571875	0.556875	0.670339	0.71899	0.72159
Brinzolamide	0.7275	0.613125	0.575625	0.720847	0.77024	0.766898
Carbenicillin disodium	0.70099	0.594059	0.580198	0.623293	0.694378	0.649398
Amitriptyline HCl	0.613508	0.551595	0.534709	0.872128	0.786927	0.759098
Adrenalone HCl	0.65666	0.542214	0.564728	0.708577	0.815613	0.884544
Azatadine dimaleate	0.630394	0.529081	0.5197	0.899101	0.898673	0.960325
(+,-)-Octopamine HCl	0.659004	0.551724	0.522989	0.725235	0.757857	0.79764
Ropinirole HCl	0.603448	0.51341	0.511494	0.671927	0.683464	0.724042
Azlocillin sodium salt	0.676245	0.576628	0.501916	0.73359	0.769792	0.870442
Azacyclonol	0.57375	0.525	0.511875	0.66254	0.685194	0.57898
Reboxetine mesylate	0.66375	0.57	0.556875	0.651027	0.644343	0.604234
Triflusal	0.613125	0.54	0.511875	0.642486	0.69485	0.699678
Trifluoperazine 2HCl	0.621782	0.588119	0.552475	0.576305	0.535341	0.577912
Meptazinol HCl	0.639775	0.553471	0.523452	0.724418	0.825032	0.782646
Fexofenadine HCl	0.667917	0.557223	0.551595	0.824176	0.78393	0.810903
Amidopyrine	0.649156	0.559099	0.489681	0.827601	0.8717	0.859284
Thiamine HCl (Vitamin B1)	0.586207	0.503831	0.478927	0.714892	0.816337	0.786898
Moclobemide (Ro 111163)	0.628352	0.51341	0.503831	0.831057	0.869646	0.895107
Pergolide mesylate	0.643678	0.578544	0.507663	0.79565	0.886752	0.89272
Lithocholic acid	0.70125	0.58875	0.556875	0.581951	0.622803	0.662912
Ethambutol HCl	0.72375	0.583125	0.560625	0.643229	0.627631	0.710448
Doxycycline HCl	0.79125	0.68625	0.583125	0.672196	0.692251	0.692251
Clinafloxacin (PD127391)	0.619802	0.562376	0.528713	0.677912	0.678715	0.700402
Pemirolast (BMY 26517) potassium	0.634146	0.574109	0.497186	0.822891	0.816897	0.886685
Mirabegron	0.662289	0.549719	0.534709	0.774511	0.86699	0.857143
Acebutolol HCl	0.688555	0.600375	0.521576	0.898673	0.839589	0.851149
Ampiroxicam	0.720307	0.544061	0.54023	0.809972	0.802811	0.875613
Desloratadine	0.737548	0.522989	0.471264	0.845776	1.24718	0.798435
Sodium Monofluorophosphate	0.741379	0.563218	0.551724	0.898289	0.885161	0.915794
Hyoscyamine	0.744375	0.645	0.59625	0.694107	0.672196	0.672567
Cyclamic acid	0.71625	0.586875	0.575625	0.67331	0.695964	0.687794
Ouabain	0.0350625	0.034875	0.0361875	0.0109594	0.0235083	0.0205967
Allylthiourea	0.712871	0.594059	0.552475	0.709237	0.706024	0.725703
Sodium Picosulfate	0.853465	0.8	0.70297	1.36546	1.41365	1.28715
Tolcapone	0.780198	0.623762	0.607921	1.20803	1.22932	1.04378
Probenecid	0.749061	0.595119	0.600751	1.1747	1.15041	1.13709
Procaine HCl	0.773467	0.670213	0.610138	1.10067	1.21465	1.12103
Homatropine Bromide	0.801627	0.713392	0.612015	1.06463	1.12495	1.03682
Hydroxyzine 2HCl	0.758007	0.642349	0.608541	0.991916	0.981026	1.03102
Flavoxate HCl	0.725979	0.592527	0.592527	1.08497	1.13051	1.13991
Colistin Sulfate	0.811388	0.688612	0.608541	1.16218	1.14833	1.12358
Nevirapine	0.888291	0.81965	0.736878	1.40139	1.30043	1.33374
Aclidinium Bromide	0.985195	0.791386	0.746972	1.37069	1.43209	1.34363
Diphemanil Methylsulfate	0.673267	0.6	0.578218	1.05582	0.94739	0.972289
Vitamin D2	0.50495	0.483168	0.463366	1.07751	1.04337	1.00763
Doxapram HCl	0.634543	0.531289	0.550063	0.87074	0.849197	0.827262
Dibucaine HCl	0.565081	0.480601	0.505006	1.07168	0.89385	0.937329
Methazolamide	0.657071	0.529412	0.533166	1.06424	0.992558	1.04505
Norethindrone	0.731317	0.604982	0.581851	0.814222	0.879558	0.829071
Olsalazine Sodium	0.715302	0.580071	0.622776	1.08744	0.894407	0.961722
Nafcillin Sodium	0.715302	0.596085	0.521352	1.06715	1.02062	1.02656
Tetrahydrozoline HCl	0.734859	0.605653	0.581427	0.984042	1.00694	0.912229
Toltrazuril	0.860027	0.746972	0.656124	1.18387	1.24475	1.12454
Bisacodyl	0.724752	0.590099	0.570297	0.897189	0.834538	0.888353
Carbimazole	0.6	0.540594	0.536634	0.790361	0.818474	0.904418
Valdecoxib	0.683354	0.559449	0.557572	1.11046	0.824912	0.862515
Valganciclovir HCl	0.638298	0.536921	0.540676	0.817078	0.816686	0.80376
Nabumetone	0.683354	0.565081	0.525657	0.899726	0.826087	0.810811
Netilmicin Sulfate	0.653025	0.549822	0.52847	0.824121	0.836001	0.875103
Sertraline HCl	0.830961	0.77758	0.72242	0.967167	0.882528	0.731562
Spironolactone	0.539146	0.514235	0.475089	1.12358	0.818677	0.841445
Retapamulin	0.595559	0.450202	0.464334	1.23695	0.972073	0.994449
Methyclothiazide	0.60969	0.534993	0.62786	0.903903	0.867997	0.953859
Cytarabine	0.754455	0.667327	0.649505	0.568273	0.583936	0.626506
Erythromycin Ethylsuccinate	0.667327	0.580198	0.588119	0.776707	0.787952	0.808032
Ronidazole	0.593242	0.540676	0.514393	0.737564	0.810027	0.78065
Vitamin D3	0.704005	0.585732	0.572591	0.801018	0.757932	0.982374
Glipizide	0.604506	0.563204	0.49562	0.848414	0.765766	0.770074
Guanabenz Acetate	0.578292	0.52847	0.459075	0.876588	0.875598	0.841445
Dequalinium chloride	0.895018	0.857651	0.854093	0.854809	0.867184	0.822637
Deferiprone	0.690391	0.540925	0.492883	0.872628	0.952318	0.990431
Tinidazole	0.716689	0.585464	0.537012	0.973114	0.878925	0.671292
Hexamethonium bromide	0.639973	0.577389	0.532974	0.849263	0.890893	1.05273
Decamethonium Bromide	0.651485	0.611881	0.568317	0.728916	0.708032	0.718876
Sodium 4-Aminosalicylate	0.629703	0.532673	0.49703	0.730924	0.761044	0.791968
Flucytosine	0.636421	0.589487	0.505006	0.659616	0.736389	0.727771
Ipratropium Bromide	0.797872	0.67209	0.675845	0.651391	0.752056	0.776733
Propranolol HCl	0.595119	0.540676	0.512516	0.687818	0.738739	0.768899
Mequinol	0.740214	0.587189	0.533808	0.857779	0.831051	0.818677
Mefenamic Acid	0.653025	0.544484	0.544484	0.845405	0.820162	0.829566
Ticagrelor	0.576512	0.572954	0.478648	0.890942	0.910246	0.763735
Triamterene	0.656124	0.555182	0.537012	0.684822	0.75039	0.744666
Sulfacetamide Sodium	0.771198	0.617766	0.581427	0.768083	0.788899	0.748829
Lomerizine HCl	1.06337	0.984158	1.01386	0.583133	0.607229	0.623695
Levobetaxolol HCl	0.59604	0.528713	0.483168	0.626506	0.765462	0.733735
Loxapine Succinate	0.673967	0.593242	0.535044	0.62828	0.611829	0.620838
Oxymetholone	0.536921	0.486233	0.452441	0.663533	0.747748	0.743831
Flumethasone	0.803504	0.662703	0.640175	0.79436	0.745006	0.790443
Halobetasol Propionate	0.886121	0.798932	0.766904	0.933509	0.890942	0.814717
Fenspiride HCl	0.660142	0.548043	0.548043	0.895397	0.811252	0.844415
Indapamide	0.588968	0.512456	0.512456	0.84095	0.758291	0.789474
Pramoxine HCl	0.724764	0.599596	0.589502	0.691067	0.639029	0.671292
Bismuth Subcitrate Potassium	0.795424	0.633917	0.639973	0.713443	0.94085	0.737381
Difluprednate	0.825743	0.760396	0.724752	0.716064	0.749398	0.81004
Droperidol	0.665347	0.592079	0.536634	0.757831	0.803213	0.800402
Dydrogesterone	0.688986	0.628911	0.559449	0.620447	0.71602	0.720329
Dexlansoprazole	0.550063	0.486233	0.474969	0.708186	0.700353	0.699961
Esmolol HCl	0.640175	0.578223	0.521902	0.687035	0.745789	0.725029
Voglibose	0.66548	0.52847	0.517794	0.986471	0.862729	0.885002
Eprosartan Mesylate	0.647687	0.533808	0.512456	0.885992	0.860749	0.908266
Diminazene Aceturate	0.475089	0.439502	0.421708	0.760271	0.804818	0.76522
Suprofen	0.710633	0.571332	0.561238	0.786817	0.806071	0.75039
Ethionamide	0.728802	0.557201	0.551144	0.76392	0.744146	0.757155
Clodronate Disodium	0.772277	0.631683	0.611881	0.775502	0.747791	0.750602
Dicloxacillin Sodium	0.734653	0.60198	0.586139	0.745783	0.772289	0.75743
Triclabendazole	0.732165	0.696496	0.5801	0.767333	0.785351	0.723463
Didanosine	0.741552	0.634543	0.593242	0.682335	0.716412	0.699569
Isovaleramide	0.741552	0.679599	0.589487	0.691735	0.741481	0.703486
Histamine Phosphate	0.731317	0.565836	0.542705	1.00825	0.946378	0.91569
Sulconazole Nitrate	0.798932	0.660142	0.585409	0.973107	1.02161	0.991421
Tilmicosin	0.713523	0.571174	0.551601	0.929055	0.953803	0.914206
Troxipide	0.734859	0.605653	0.591521	0.73634	0.813877	0.777971
Ranolazine	0.722746	0.603634	0.539031	0.747268	0.785256	0.727493
Fenoprofen Calcium	0.900404	0.759085	0.744953	1.38265	1.35768	1.1516
Clorprenaline HCl	0.812016	0.72093	0.649225	1.15042	1.31018	1.29115
Carprofen	0.860465	0.744186	0.717054	1.29316	1.42888	1.36828
Eprazinone 2HCl	0.771318	0.660853	0.589147	1.28314	1.28464	1.21202
Dropropizine	0.802018	0.660151	0.582598	1.33661	1.44893	1.44651
Amprolium HCl	0.809584	0.711223	0.688525	1.41794	1.36421	1.32887
Decoquinate	0.815259	0.660151	0.607188	1.52396	1.27078	1.08875
Bacitracin	0.81385	0.716645	0.625159	1.32981	1.51793	1.57925
Azithromycin Dihydrate	0.800508	0.682338	0.621347	1.47324	1.42283	1.39997
Ampicillin Trihydrate	0.869123	0.728081	0.670902	1.58029	1.42543	1.36567
Orbifloxacin	0.692463	0.637954	0.617766	1.07927	1.25308	1.20885
Penfluridol	1.01744	1.10271	1.23256	0.827379	0.918531	0.830885
Ethamsylate	0.744186	0.670543	0.627907	1.26561	1.01219	1.13589
D-Phenylalanine	0.782946	0.664729	0.589147	0.973122	1.24758	1.01669
Flubendazole	0.4029	0.38966	0.372636	0.780862	0.704373	0.611425
Chlorzoxazone	0.701765	0.616646	0.637453	0.998225	1.01807	1.18315
Chlortetracycline HCl	0.766078	0.671501	0.607188	1.22624	1.21268	1.0355
Chloroquine Phosphate	0.693774	0.604193	0.562262	0.977481	0.940585	0.874069
Roxatidine Acetate HCl	0.718551	0.602287	0.571792	1.07674	1.02217	1.12766
Bezafibrate	0.876747	0.728081	0.693774	1.09804	1.22744	1.15417
Benzoic Acid	0.682369	0.583445	0.569314	0.780572	0.827927	0.910147
Benzethonium Chloride	0.715116	0.70155	0.699612	1.11886	0.964107	1.04023
Doxofylline	0.680233	0.575581	0.54845	0.988648	0.935559	1.03523
Benzydamine HCl	0.608527	0.54845	0.54845	0.956594	1.06828	0.800334
Chlorpropamide	0.614754	0.544767	0.531526	0.921252	0.933839	0.981281
Cyromazine	0.690416	0.546658	0.582598	0.703405	0.874294	0.891722
Pefloxacin Mesylate	0.696091	0.599622	0.590164	0.823947	0.709698	0.860739
Coumarin	0.623253	0.527954	0.52033	1.12351	1.00554	0.894336
Choline Chloride	0.600381	0.524142	0.527954	1.11935	0.973324	0.96449
Cetylpyridinium Chloride	0.0680432	0.0627065	0.067662	0.0180114	0.0280513	0.0205422
Sodium Gluconate	0.658143	0.57537	0.573351	0.751431	0.778491	0.752472
Sulfaguanidine	0.71124	0.598837	0.546512	0.818364	0.769282	0.757262
Trometamol	0.589147	0.573643	0.536822	0.681135	0.758765	0.79783
Uracil	0.732558	0.563953	0.534884	0.885476	0.903506	0.746244
Climbazole	0.601513	0.516393	0.529634	0.7736	0.892206	0.649185
Mezlocillin Sodium	0.722573	0.586381	0.535309	0.837986	0.871389	0.828788
Nefopam HCl	0.680958	0.578815	0.516393	0.778925	0.622075	0.611425
Nicardipine HCl	0.867217	0.718551	0.608005	0.701542	0.638143	0.617357
Nifuroxazide	0.541296	0.487929	0.455527	0.797159	0.924476	0.893816
Paromomycin Sulfate	0.707116	0.569886	0.535578	0.870951	0.910445	0.762342
Tiratricol	0.644011	0.585464	0.567295	0.603122	0.678578	0.597918
Domiphen Bromide	0.959302	0.841085	0.850775	0.707679	0.700668	0.669115
Salicylanilide	0.610465	0.571705	0.544574	0.704674	0.591987	0.640568
Sasapyrine	0.655039	0.569767	0.534884	0.589983	0.623038	0.757262
Cyclandelate	0.701765	0.552333	0.569357	0.755688	0.697112	0.682588
Cinchophen	0.679067	0.567465	0.558008	0.71938	0.710666	0.635146
Betamipron	0.686633	0.563682	0.546658	0.669518	0.625948	0.696627
Chlorquinaldol	0.344981	0.396442	0.474587	0.313979	0.549281	0.742075
Azaguanine-8	0.888183	0.729987	0.811944	0.628789	0.68907	0.61216
Broxyquinoline	0.68615	0.83291	0.815756	0.56591	0.691148	0.683354
Bemegride	0.654105	0.589502	0.547106	0.709801	0.697311	0.746748
Aminothiazole	0.73062	0.589147	0.573643	0.652588	0.715693	0.641068
Antazoline HCl	0.600775	0.494186	0.503876	0.610518	0.665609	0.673623
Tolperisone HCl	0.649225	0.591085	0.505814	0.710684	0.635559	0.638564
Florfenicol	0.546658	0.569357	0.520177	0.73826	0.711151	0.661772
Furaltadone HCl	0.609079	0.514502	0.503153	0.540746	0.721317	0.647733
Isosorbide	0.684741	0.616646	0.542875	0.6274	0.572696	0.661772
Dibenzothiophene	0.623253	0.527954	0.484117	0.701542	0.691148	0.644899
Cysteamine HCl	0.625159	0.533672	0.518424	0.600208	0.783128	0.794041
Clofibric Acid	0.653748	0.56798	0.491741	0.62723	0.677637	0.641261
Chlorocresol	0.660162	0.54105	0.52288	0.73634	0.691067	0.710841
Benzocaine	0.709302	0.649225	0.616279	0.632554	0.628047	0.679633
Montelukast Sodium	0.767442	0.612403	0.608527	0.676628	0.682137	0.649583
Dirithromycin	0.718992	0.560078	0.511628	0.556427	0.648581	0.62404
Sucralose	0.554224	0.554224	0.558008	0.520413	0.595449	0.592545
Valnemulin HCl	0.820933	0.688525	0.716898	0.479361	0.524286	0.544134
Liothyronine Sodium	0.677175	0.609079	0.592055	0.438018	0.487494	0.530095
Amoxapine	0.811944	0.737611	0.726175	0.541486	0.49638	0.617876
Azaperone	0.609911	0.54892	0.522236	0.586697	0.577343	0.600208
Benzbromarone	0.627065	0.575604	0.518424	0.484376	0.48739	0.437346
Mevastatin	0.650067	0.637954	0.658143	0.575022	0.671292	0.659324
Mexiletine HCl	0.72093	0.651163	0.585271	0.654591	0.717696	0.685643
Minocycline HCl	0.908915	0.75	0.715116	0.58197	0.753756	0.800334
Fidaxomicin	0.763566	0.649225	0.600775	0.517362	0.706177	0.649082
Fluorometholone Acetate	0.830391	0.70744	0.65826	0.574633	0.558657	0.576569
Oxybuprocaine HCl	0.580706	0.554224	0.544767	0.517508	0.551396	0.56253
Oxaprozin	0.758512	0.639344	0.601513	0.539777	0.567855	0.621591
Pilocarpine HCl	0.699492	0.613723	0.590851	0.515971	0.584098	0.525896
Nithiamide	0.596569	0.522236	0.505083	0.523298	0.485155	0.442647
Zoxazolamine	0.726175	0.636595	0.55845	0.442023	0.464109	0.475801
Phenazopyridine HCl	1.12851	0.895582	0.888889	0.872652	0.889143	1.11361
Triamcinolone	0.931727	0.788487	0.886212	0.998168	1.05451	1.15208
Primaquine Diphosphate	0.768407	0.645248	0.824632	0.879982	1.10124	1.00641
Cepharanthine	0.846083	0.698157	0.859908	1.40853	1.36397	1.42268
Bergapten	0.723041	0.666359	0.796313	1.12022	1.13909	1.148
Doxylamine Succinate	0.947005	0.765899	0.749309	1.24131	0.982352	0.999651
Cetrimonium Bromide (CTAB)	1.1104	1.04993	1.09666	1.4338	1.51655	1.22234
Deoxycorticosterone acetate	0.957856	0.805314	0.919377	1.50092	1.29084	1.22832
Serotonin HCl	0.992213	0.810811	0.912506	1.08443	1.04168	1.03478
Sodium ascorbate	0.917483	0.857343	0.911888	1.53644	1.37684	1.18748
Potassium Iodide	0.796519	0.655957	0.645248	0.888685	0.864407	0.847
Alexidine HCl	0.08166	0.0705489	0.0746988	0.00494274	0.00410078	0.00405772
9-Aminoacridine	0.109103	0.103213	0.11834	0.114979	0.0511223	0.273248
Anisindione	0.743779	0.682949	0.750691	0.880657	0.964529	0.878036
Anisotropine Methylbromide	0.776959	0.64977	0.811521	0.806745	0.781059	0.96715
Auranofin	0.34977	0.31659	0.309677	0.803075	0.851302	0.860737
Benzthiazide	0.824553	0.713239	0.797068	1.14051	1.04214	1.16534
Bromocriptine Mesylate	1.67659	1.53917	1.75905	0.977781	1.07616	1.05961
Butacaine	0.795694	0.676134	0.714613	1.07937	1.0426	0.94928
Calcium Gluceptate	0.777622	0.774825	0.78042	1.06945	1.03917	0.982723
Ceftazidime Pentahydrate	0.795181	0.601071	0.598394	0.833715	0.888685	0.944572
Clinafoxacin HCl	0.564926	0.48996	0.578313	0.852497	0.972973	0.940449
Clopamide	0.744311	0.645248	0.829987	0.905634	0.999084	1.10536
Clorgyline HCl	0.741014	0.688479	0.812903	0.864931	0.85235	0.92469
Colistimethate Sodium	0.721659	0.641475	0.752074	0.896383	0.978683	0.979207
Dibenzepine HCl	0.805991	0.673272	0.617972	0.932553	0.951948	1.00437
Dimaprit 2HCl	0.861658	0.747595	0.827302	1.0334	1.06191	0.972265
Diphenylpyraline HCl	0.7847	0.681631	0.777829	1.08351	1.1704	0.978241
Disopyramide Phosphate	0.792945	0.650023	0.742098	1.04812	0.988354	0.943763
Emetine	0.0483916	0.0433566	0.0507692	0.356654	0.273572	0.441122
Ethoxzolamide	0.597055	0.491299	0.506024	0.891892	0.801649	0.862116
Famprofazone	1.04953	0.973226	1.11111	0.793404	0.826386	0.81814
Guanethidine Sulfate	0.721553	0.575636	0.746988	0.842419	0.807604	0.920751
Hemicholinium Bromide	0.745161	0.62765	0.781106	0.896907	0.870697	0.962432
Isoetharine Mesylate	0.799078	0.700922	0.823963	1.08195	0.964005	0.925214
Meclocycline Sulfosalicylate	1.02166	0.840553	0.720276	0.843439	0.805696	0.92469
Medrysone	0.831425	0.731104	0.817682	1.0472	1.00766	1.06788
Mepiroxol	0.832799	0.703619	0.875401	0.929972	0.947901	1.11523
Mesoridazine Besylate	0.689876	0.59093	0.579936	0.880325	1.0403	0.910665
Metaproterenol Sulfate	0.834965	0.667133	0.745455	0.985289	0.996579	1.03045
Methapyrilene HCl	0.748327	0.613119	0.589023	0.755841	0.81585	0.858452
Methoxamine HCl	0.741633	0.623829	0.669344	0.893724	0.851122	0.915254
Meticrane	0.716198	0.613119	0.753681	0.912048	0.90197	0.924874
Moxalactam Disodium	0.739631	0.620737	0.724424	0.827189	0.869125	1.11707
Nalmefene HCl	0.689862	0.619355	0.822581	1.213	0.918399	0.943037
Nialamide	0.724424	0.620737	0.584793	0.975013	0.926787	1.02114
Oxethazaine	1.0197	0.85891	1.02382	0.819644	0.792063	0.843089
Oxprenolol HCl	0.725607	0.647274	0.733852	0.915722	0.915722	0.845388
Pentoxifylline	0.754466	0.684379	0.666514	0.901011	0.815048	0.90377
Physostigmine Salicylate	0.774825	0.664336	0.737063	0.977592	0.927301	1.04379
Piromidic Acid	0.722892	0.610442	0.598394	0.797068	0.813559	0.817682
Procyclidine HCl	0.685408	0.575636	0.598394	0.833715	0.876317	0.880898
R-(-)-Apomorphine HCl Hemihydrate	0.634538	0.514056	0.599732	0.880898	0.822721	0.866239
Ractopamine HCl	0.698157	0.612442	0.695392	1.02009	1.00594	0.989167
Rolitetracycline	0.739631	0.645622	0.746544	1.05102	0.921545	0.933601
Terfenadine	1.24977	1.18203	1.11429	0.729163	0.828237	0.901101
Thiostrepton	0.578562	0.491984	0.559322	0.773215	0.680815	0.801257
Thonzonium Bromide	0.853413	0.751718	0.854787	0.835274	0.868373	0.832056
Tolazamide	0.779203	0.678882	0.662391	0.871591	0.855961	0.919859
Tacrine HCl	0.583217	0.566434	0.618182	1.01608	0.97246	0.893945
Carbachol	0.781794	0.654618	0.580991	0.780577	0.857994	0.852955
Tolmetin Sodium	0.716198	0.638554	0.686747	0.808978	0.857077	0.873568
Cinoxacin	0.771084	0.634538	0.709505	0.846541	0.821805	0.877233
Glafenine HCl	0.505991	0.423041	0.435484	0.859165	0.895335	0.88223
Noscapine HCl	0.749309	0.615207	0.677419	0.973441	0.881705	0.87227
Phenothrin	0.862673	0.684332	0.623502	0.949327	0.938319	0.927835
Phthalylsulfacetamide	0.810811	0.688502	0.758589	0.862397	0.839412	0.840331
Pinacidil	0.736601	0.629409	0.652771	0.951119	0.93411	0.869292
Suxibuzone	0.758589	0.685754	0.755841	0.866534	0.838952	0.906528
Carbenoxolone Sodium	0.825175	0.644755	0.697902	1.02378	0.968868	0.959631
Tioconazole	0.647925	0.539491	0.495315	0.808062	0.733852	0.774622
Pridinol Methanesulfonate	0.878179	0.710843	0.697456	0.735685	0.770499	0.752634
Triflupromazine HCl	0.919679	0.838019	0.973226	0.630783	0.754466	0.786074
Dicyclomine HCl	0.667742	0.57788	0.648387	1.00017	0.957714	0.934125
Thioridazine HCl	0.857143	0.812903	0.859908	0.798882	0.790494	0.804124
Mepenzolate Bromide	0.897235	0.757604	0.718894	0.955093	1.0159	0.937795
Aceclidine HCl	0.828676	0.753092	0.812185	0.854582	0.863776	0.895955
Imipramine HCl	0.809437	0.689876	0.725607	0.777352	0.844009	0.764481
Methylhydantoin-5-(D)	0.802565	0.722858	0.751718	0.838032	0.846767	0.912044
Metrizamide	0.765035	0.661538	0.745455	1.01711	0.960144	0.879063
Proadifen HCl	0.827972	0.676923	0.682517	1.30294	1.31321	1.01659
Pyrilamine Maleate	0.875524	0.711888	0.820979	1.09254	1.17978	1.12128
Bekanamycin	0.789986	0.605007	0.748261	1.14244	1.27552	1.24513
Difloxacin HCl	0.88178	0.692629	0.83032	1.30683	1.41965	1.2571
Fosfomycin Tromethamine	0.788595	0.635605	0.791377	1.26769	1.20691	0.994628
Azelastine HCl	0.828825	0.74102	0.818182	1.1913	1.0775	1.14741
Bendroflumethiazide	0.832816	0.682483	0.774279	1.04742	1.03604	1.06815
Bentiromide	0.900665	0.768958	0.871397	1.07587	0.947839	1.07546
Bephenium Hydroxynaphthoate	0.946998	0.802064	0.939962	1.20133	1.21324	1.188
Guanidine HCl	0.979362	0.803471	0.880863	1.0913	1.17228	1.20086
Potassium Canrenoate	0.668531	0.552448	0.558042	1.08125	0.985289	1.14489
Cephapirin Sodium	0.731469	0.672727	0.734266	1.11256	1.03507	1.03096
Clofoctol	0.481224	0.400556	0.456189	1.1185	0.990944	0.978051
Dichlorisone Acetate	0.724618	0.632823	0.737135	1.13691	1.12909	1.21474
Digoxigenin	0.150209	0.129346	0.173853	0.461397	0.34287	0.431466
Diperodon HCl	0.766297	0.67184	0.747672	1.03644	0.808427	0.810459
Isoxicam	0.718404	0.619956	0.683814	0.748273	0.729169	0.795827
Lithium Citrate	0.760976	0.67184	0.778271	0.888497	0.886465	0.91451
Lofexidine HCl	0.706379	0.62758	0.693715	1.12417	0.929819	1.07653
Nifenazone	0.820356	0.7303	0.842871	1.01175	1.05748	1.0651
Sulbactam	0.724476	0.637762	0.640559	1.02224	0.994013	1.00222
Pasiniazid	0.709091	0.629371	0.875524	1.08946	0.994013	0.946801
Picrotoxinin	0.723227	0.614743	0.792768	1.04574	1.02962	1.1056
Pindolol	0.656467	0.588317	0.8637	1.03515	1.13922	1.08626
Prochlorperazine Dimaleate	0.550765	0.546592	0.689847	0.863392	0.801688	0.902533
Procodazole	0.585366	0.617295	1.11353	0.975071	0.955562	0.864111
Quipazine Maleate	0.662528	0.630599	1.00576	0.825904	0.818588	0.89053
Diclofenac Diethylamine	0.663858	0.658537	1.0071	0.986045	0.982387	0.95231
Phosphatidylcholine	0.704972	0.676829	0.833021	1.31994	0.944586	0.892188
Spiramycin	0.807692	0.702158	0.856942	0.98174	0.980788	0.916958
Sodium 4-aminohippurate Hydrate	0.717483	0.647552	0.648951	1.00274	0.945262	0.997605
Misoprostol	0.767832	0.672727	0.741259	1.00889	1.01608	1.24957
Trimipramine Maleate	0.753825	0.620306	0.744089	1.06232	0.897007	0.911742
Eltrombopag	0.67733	0.613352	0.671766	0.525403	0.489946	0.670913
Tacrolimus (FK506)	1.11127	0.944367	1.03616	1.04482	1.01673	1.02087
Pimecrolimus	1.30643	1.19468	1.11619	0.798672	0.677957	0.729982
Plerixafor (AMD3100)	0.621286	0.521508	0.592018	0.822246	0.840537	0.863704
2-Thiouracil	0.738359	0.67051	0.697118	0.809646	0.808833	0.769001
Pentamidine	0.764071	0.702158	0.804878	0.931724	0.961734	0.838838
Clofazimine	0.906191	0.823171	0.900563	0.931248	0.827406	0.909336
Sarafloxacin HCl	0.755245	0.593007	0.595804	1.19672	0.960144	0.984776
Nimesulide	0.633566	0.59021	0.662937	1.08998	0.989908	0.999145
Almotriptan Malate	0.759388	0.625869	0.67872	0.966539	0.962855	0.955487
Cephalomannine	0.744089	0.713491	0.795549	0.705909	0.878588	0.781888
D-Pantothenic acid	0.771905	0.632823	0.735744	0.902072	0.850499	0.903914
Amoxicillin Sodium	0.760976	0.627938	0.770288	0.9328	0.892968	0.845414
Clindamycin	0.678492	0.613304	0.687805	0.926297	0.84013	0.91573
Dexamethasone acetate	0.758315	0.662528	0.67051	0.871833	0.786072	0.871833
Avanafil	0.685272	0.623358	0.650094	1.10416	0.979835	0.997936
Deoxyarbutin	0.790807	0.682458	0.772514	0.995554	1.00889	0.95316
Fluticasone propionate	0.86993	0.760839	0.728671	0.996579	1.01711	1.03199
Cytidine	0.765035	0.654545	0.751049	0.931919	0.948854	0.966815
Imidapril HCl	0.764951	0.600834	0.694019	1.02364	0.912203	0.906677
Bupivacaine HCl	0.720445	0.61057	0.757997	0.914505	0.907137	0.901151
Spectinomycin HCl	0.748261	0.634214	0.716273	0.90944	0.90023	0.8901
Phenacetin	0.746341	0.622616	0.73969	0.910852	0.84704	0.825091
Aspirin	0.715743	0.622616	0.690466	0.818588	0.84013	0.793388
Benztropine mesylate	0.758315	0.663858	0.699778	0.84582	0.842975	0.815743
Bismuth Subsalicylate	1.13274	0.994841	1.02861	1.08796	0.966497	0.955065
Amfenac Sodium Monohydrate	0.809099	0.714822	0.7894	0.944109	0.946967	1.01366
Pyrimethamine	0.511888	0.415385	0.418182	0.884707	0.933459	0.92884
Moxonidine	0.758042	0.676923	0.690909	1.00068	0.942183	0.99196
Dextrose	0.744089	0.600834	0.66064	0.949041	0.936147	0.875365
Fenbendazole	0.688456	0.628651	0.72879	0.905295	0.853262	0.824712
Phenytoin sodium	0.670376	0.59388	0.663421	0.989563	0.902533	0.911282
Tolvaptan	0.815521	0.787583	0.835477	0.965723	0.881994	0.87793
Bindarit	0.723725	0.651885	0.690466	0.898252	0.921013	0.901097
Flumequine	0.659867	0.593348	0.633259	0.880369	0.829156	0.831188
Pheniramine Maleate	0.745779	0.688086	0.795028	1.06224	0.996507	0.987933
Penicillin G Sodium	0.773921	0.709193	0.748593	0.853604	0.988885	1.0308
Ginkgolide A	0.934266	0.760839	0.658741	0.971433	0.913958	1.08484
Cilazapril Monohydrate	0.854545	0.721678	0.830769	1.11871	0.995039	0.890866
Dabigatran Etexilate	0.799722	0.649513	0.812239	1.04068	0.763469	0.944436
Moroxydine HCl	0.840056	0.709318	0.840056	1.00246	0.95779	0.942594
Lomefloxacin HCl	0.783032	0.700974	0.795549	1.0112	0.921412	0.911742
Buflomedil HCl	0.800887	0.715743	0.731707	0.9328	0.928329	0.834033
Otilonium Bromide	0.337916	0.304656	0.35388	0.675518	0.792169	0.804769
Catharanthine	0.791574	0.707761	0.752993	0.904349	0.966536	0.944994
Ropivacaine HCl	0.811914	0.72045	0.803471	1.07177	1.00365	1.08272
1-Hexadecanol	0.878049	0.761257	0.771107	1.06129	1.10321	1.05605
Penciclovir	0.876642	0.787992	0.88227	1.22325	1.18609	1.09463
Pipenzolate Bromide	0.765583	0.619241	0.750678	1.10011	1.00858	1.05962
Ethacridine lactate monohydrate	0.326454	0.280019	0.316604	1.21515	1.04652	1.00937
Pimozide	0.859079	0.910569	0.882114	1.27854	0.661417	1.17393
Chromocarb	0.723265	0.628987	0.89212	1.03271	0.904097	0.99746
Hydrastinine HCl	0.647696	0.612466	0.883469	1.39244	1.19882	1.19755
Piperacillin Sodium	0.816135	0.707786	0.85272	0.94792	0.951731	0.874087
Nomifensine Maleate	0.642276	0.48916	0.609756	1.33296	1.12837	1.18321
Benfotiamine	0.768293	0.675422	0.75985	0.972213	0.916005	0.919816
Camylofin Chlorhydrate	0.636856	0.613821	0.668022	1.21316	1.06215	1.03051
Carbadox	0.371482	0.326454	0.381332	0.851699	0.797872	0.824071
Oxeladin Citrate	0.678862	0.53523	0.624661	1.11361	1.18574	1.11614
Physostigmine Hemisulfate Salt	0.747186	0.616323	0.713415	0.909336	0.952207	0.982217
Metaraminol Bitartrate	0.800657	0.724672	0.75	1.06367	0.852175	1.05938

## Sheet: Fig1D
Ethacridine	WST 1	WST 2	WST 3	HBsAg 1	HBsAg 2	HBsAg 3
0μM	1.08836	1.00027	0.911367	1.00476	1.02921	0.966033
0.5μM	1.01042	1.00108	0.960081	0.817255	0.82337	0.866168
5μM	1.06685	1.01651	0.991746	0.344429	0.389266	0.383152
Imatinib	WST 1	WST 2	WST 3	HBsAg 1	HBsAg 2	HBsAg 3
0μM	1.32238	0.881188	0.796436	1.0047	1.12349	0.871812
0.5μM	1.16792	1	1.15604	1.07919	1.05906	1.04295
5μM	0.914059	1.10059	0.979406	0.845638	0.82953	0.763087
Auranofin	WST 1	WST 2	WST 3	HBsAg 1	HBsAg 2	HBsAg 3
0μM	0.891015	1.09468	1.01431	1.06015	1.02491	0.914944
0.5μM	1.03877	1.04825	1.07022	0.55968	0.603383	0.634398
5μM	1.15507	1.16007	1.08619	0.493421	0.479323	0.508929
Otilonium bromide	WST 1	WST 2	WST 3	HBsAg 1	HBsAg 2	HBsAg 3
0μM	1.0343	0.947009	1.01869	0.964937	0.97195	1.06311
0.5μM	1.00065	0.85143	0.996261	0.978962	1.00561	1.01262
5μM	1.07526	1.11622	1.02113	0.590463	0.57223	0.57784
Carbadox	WST 1	WST 2	WST 3	HBsAg 1	HBsAg 2	HBsAg 3
0μM	1.0343	0.947009	1.01869	0.964937	0.97195	1.06311
0.5μM	0.989922	1.05478	0.912874	0.936886	0.948107	0.984572
5μM	1.04308	1.04844	0.94067	0.447405	0.45021	0.45582
Flubendazole	WST 1	WST 2	WST 3	HBsAg 1	HBsAg 2	HBsAg 3
0μM	0.891015	1.09468	1.01431	1.06015	1.02491	0.914944
0.5μM	1.03627	1.03378	1.03677	0.989662	1.03759	1.06438
5μM	0.957903	1.16406	0.998835	0.589286	0.616071	0.631579

## Sheet: Fig1F
Auranofin	HBsAg 1	HBsAg 2	HBsAg 3	WST 1	WST 2	WST 3
0μM	0.966903	1.13712	0.895981	0.9851	0.95781	1.05709
0.5μM	0.908983	0.86643	0.55792	0.810853	1.13692	1.10116
5μM	0.640662	0.533097	0.486998	0.722396	0.893507	0.873118
Ethacridine	HBsAg 1	HBsAg 2	HBsAg 3	WST 1	WST 2	WST 3
0μM	0.945763	1.06271	0.991525	0.960453	1.03745	1.00209
0.5μM	0.950848	0.864406	0.304576	0.901053	0.992195	1.01451
5μM	0.950848	0.239491	0.828814	1.51784	1.43141	1.48028

## Sheet: Fig2A
Auranofin	HBsAg 1	HBsAg 2	HBsAg 3	WST 1	WST 2	WST 3
0	0.991892	1.01081	0.997297	0.901321	1.0589	1.03977
0.05	1.03243	1.05946	1.04189	0.980112	1.19007	1.18051
0.1	0.951351	0.97973	1.02027	1.08076	1.14453	1.13132
0.25	0.801351	0.908108	0.871622	0.947776	1.00835	1.03659
0.5	0.67973	0.740541	0.794595	1.07576	1.15227	1.12449
0.75	0.633784	0.612162	0.651351	1.00835	1.17914	1.07348
1	0.583784	0.568919	0.659459	0.997875	0.963261	1.08122
1.25	0.57027	0.590541	0.602703	0.974647	1.0252	1.1131
1.5	0.566216	0.554054	0.574324	0.902687	1.04433	1.08031
1.75	0.587838	0.608108	0.62027	0.824806	0.946865	1.03021
2	0.564865	0.535135	0.522973	1.01063	0.834371	0.965538
3	0.566216	0.578378	0.598649	1.04069	0.832094	0.957796
4	0.547297	0.574324	0.632432	0.78746	0.679976	0.676332
5	0.505405	0.583784	0.593243	0.950964	0.901776	0.906786
6	0.359459	0.490541	0.504054	0.972825	0.884925	0.863974
7	0.123514	0.148649	0.185135	0.468195	0.629422	0.728253
8	0.163514	0.159459	0.191892	0.721876	0.805222	0.749658
9	0.080946	0.077973	0.086622	0.296311	0.516016	0.351647
10	0.02973	0.036216	0.041757	0.016437	0.063307	0.083164

## Sheet: Fig2B
Supernatant
Auranofin	HBsAg 1	HBsAg 2	HBsAg 3
0uM	1.07813	0.9375	0.984375
1uM	0.479464	0.531697	0.670982
Auranofin	HBeAg 1	HBeAg 2	HBeAg 3
0uM	1.12425	0.925851	0.9499
1uM	0.721443	0.937875	1.04008
Auranofin	HBV DNA 1	HBV DNA 2	HBV DNA 3
0uM	1.42143	0.449494	1.12908
1uM	0.56588	0.89686	1.12908
Intracellular
Auranofin	pgRNA 1	pgRNA 2	pgRNA 3
0uM	1.017	0.927386	1.05562
1uM	1.42214	0.758721	0.919222
Auranofin	HBV DNA 1	HBV DNA 2	HBV DNA 3
0uM	0.645011	0.944149	1.41084
1uM	1.05157	0.725652	0.97216

## Sheet: Fig2C
Auranfin	HBsAg 1	HBsAg 2	HBsAg 3
0uM	1.34782	0.807749	0.844433
1uM	1.11139	1.00308	0.722253

## Sheet: Fig2D
Supernatant
Auranofin	HBsAg 1	HBsAg 2	HBsAg 3	HBsAg 4
0uM	1.03497	0.972798	1.00389	0.988342
1uM	0.819948	0.867876	0.901554	0.895078
Auranofin	HBeAg 1	HBeAg 2	HBeAg 3	HBeAg 4
0uM	1.17391	0.963211	1.00334	0.859532
1uM	0.842809	0.839465	0.929766	0.892977
Auranofin	HBV DNA 1	HBV DNA 2	HBV DNA 3	HBV DNA 4
0uM	0.986862	1.24239	0.986862	0.783892
1uM	0.986862	0.783892	0.783892	0.986862
Intracellular
Auranofin	pgRNA 1	pgRNA 2	pgRNA 3	pgRNA 4
0uM	0.973552	1.11675	1.03355	0.889931
1uM	1.00828	1.27105	0.911605	1.15412
Auranofin	HBV DNA 1	HBV DNA 2	HBV DNA 3	HBV DNA 4
0uM	0.971906	1.00576	1.08131	0.946089
1uM	0.774512	1.16612	1.03842	1.15644
Auranofin	cccDNA 1	cccDNA 2	cccDNA 3	cccDNA 4
0uM	1.03256	1.12747	0.956357	0.89817
1uM	0.631913	0.833877	1.06766	1.044

## Sheet: Fig2E
Auranfin	HBsAg 1	HBsAg 2	HBsAg 3
0uM	1.3587	0.980302	0.660996
1uM	0.676413	1.02717	0.789026

## Sheet: Fig3A
Auranofin	pHBV 1	pHBV 2	pHBV 3
0uM	0.54519	1.09497	1.35984
1uM	1.23204	1.43483	0.678726
IFN 500IU/mL	0.548705	0.336592	0.629744
Auranofin	S1 1	S1 2	S1 3
0uM	0.616915	1.11348	1.26961
1uM	1.20692	0.768339	0.535881
IFN 500IU/mL	0.419455	0.26642	0.567509
Auranofin	S2 1	S2 2	S2 3
0uM	0.841637	1.27454	0.883819
1uM	1.2406	0.625138	0.866747
IFN 500IU/mL	0.626709	0.490756	0.366537

## Sheet: Fig3C
Time (min)	UbL-Au 1	UbL-Au 2	UbL-Au 3	UbL-MTX 1	UbL-MTX 2	UbL-MTX 3	UbL-Ctrl 1	UbL-Ctrl 2	UbL-Ctrl 3	Au 1	Au 2	Au 3	MTX 1	MTX 2	MTX 3	Ctrl 1	Ctrl 2	Ctrl 3
0	6.474	7.646	5.345	7.63	8.19	9.711	6.613	9.515	8.135	2.313	2.111	3.035	2.15	2.228	2.162	2.243	2.434	2.379
5	17.46	18.31	12.32	20.48	23.07	26.23	18.12	27.38	20.79	2.22	2.04	2.773	2.078	2.143	2.149	1.996	2.247	2.441
10	33.23	32.17	23.35	39.41	44.3	50.29	34.99	52	38.18	2.278	2.035	3.154	2.085	2.131	2.153	2.024	2.446	2.401
15	49.34	45.73	34.9	57.81	65.58	72.24	49.11	74.47	53.61	2.254	2.036	3.031	2.026	2.184	2.27	2.068	2.306	2.282
20	63.24	57.93	45.19	71.04	83.14	90.29	61.87	91.9	67.21	2.358	2.061	2.736	2.106	2.114	2.367	2.167	2.355	2.366
25	74.8	71.84	54.07	85.92	97.79	108.8	74.82	109.4	79.83	2.392	2.137	2.985	2.037	2.228	2.549	2.186	2.386	2.36
30	90.49	85.13	61.22	95.92	112.2	125.4	87.11	126.9	93.14	2.411	2.119	2.772	2.132	2.159	2.27	2.138	2.413	2.453
35	104.5	98.55	69.49	107.1	124.7	142.3	101.2	143.9	104.2	2.44	2.136	3.102	2.085	2.343	2.552	2.271	2.428	2.492
40	117.1	110.7	78.22	118.2	139.3	158.7	112.5	159.3	118.1	2.367	2.24	2.953	2.132	2.224	2.279	2.231	2.44	2.546
45	131.9	123.2	85.86	130.5	151.7	175.3	124.5	174.8	129.1	2.451	2.215	2.983	2.112	2.142	2.307	2.236	2.531	2.471
50	142.1	134.7	93.33	140.8	166.3	190.2	135	190.5	141.2	2.571	2.206	3.391	2.134	2.37	2.339	2.297	2.577	2.584
55	154.1	147.3	100.2	152.7	178.6	205.4	146.7	206.2	151.1	2.534	2.202	3.629	2.202	2.43	2.31	2.166	2.527	2.612
60	165.2	157.9	108.5	163.8	190.3	220.1	156.2	217.1	161.8	2.422	2.219	3.53	2.089	2.329	2.224	2.161	2.582	2.52
65	177.3	170	116.3	175.4	200.8	234.1	167.7	230.8	173.7	2.57	2.215	3.104	2.181	2.293	2.346	2.256	2.445	2.535
70	190	181.1	124.1	185.8	214	246.9	178.4	243.8	184.1	2.543	2.202	3.17	2.186	2.324	2.408	2.198	2.526	2.53
75	200.5	191.1	131.1	196.1	223.3	267.5	193.5	260	199.6	2.542	2.191	3.356	2.163	2.431	2.414	2.303	2.563	2.506
80	210.6	202.4	137.7	209.8	239.5	276.8	204.4	273.6	210.4	2.612	2.234	3.354	2.195	2.35	2.412	2.291	2.48	2.66
85	219.6	213.6	144.4	220.9	250.2	288.9	212.6	285.2	220.5	2.656	2.279	3.543	2.295	2.341	2.426	2.328	2.592	2.525
90	231.7	224.8	151.4	231.8	260.6	300.9	223.4	296.6	230.2	2.649	2.257	3.541	2.259	2.421	2.515	2.325	2.686	2.545
95	243	234.3	158.6	240.3	270.1	311	233.1	306.6	241.3	2.71	2.327	3.525	2.268	2.5	2.535	2.368	2.694	2.498
100	252.8	244.3	165.1	252.4	280.9	321.8	243.2	318.7	252.6	2.737	2.354	3.472	2.242	2.415	2.542	2.471	2.685	2.548
105	266.6	261.3	173	261.7	291.3	332.6	253.7	329.4	261	2.804	2.375	3.408	2.295	2.52	2.534	2.446	2.662	2.709
110	282.4	273.7	182.3	275.9	306.3	351	266.8	346.7	276.3	2.71	2.452	3.565	2.348	2.523	2.556	2.448	2.847	2.55
115	291.1	282.9	192.2	283.6	314.8	358.6	274.3	357.2	284.5	2.804	2.503	3.542	2.276	2.541	2.592	2.533	2.831	2.729
120	300.6	294.4	199.1	294.1	326.1	369.3	282.4	368.5	295.7	2.724	2.502	3.24	2.313	2.568	2.53	2.502	2.853	2.7

[truncated: 6 more sheets: Fig4B, S1 FigA, S1 FigB, S2 Fig, S3 Fig, S4 Fig]
